# Supplementary material for: A novel marker based on necroptosis-related long non-coding RNA for forecasting prognostic in patients with clear cell renal cell carcinoma
Source: Front Genet. 2022 Sep 21;13:948254. doi: 10.3389/fgene.2022.948254 (PMC9532702; doi:10.3389/fgene.2022.948254)
Supplement: Supplementary file 2 [file Table3.xlsx]

## Sheet: Sheet1
Necroptosis-related genes	Necroptosis-related lncRNAs	Correlation coefficient	P-value	Regulation
TSC1	AC087500.1	0.616087	1.21659e-57	postive
OTULIN	AC139887.2	0.606046	2.37658e-55	postive
GATA3	AC067817.2	0.82009	2.75441e-132	postive
OTULIN	AC015911.3	0.689422	3.11032e-77	postive
GATA3	AC131009.1	0.680751	1.28594e-74	postive
GATA3	AC020913.3	0.737084	1.91083e-93	postive
GATA3	AD001527.1	0.79985	3.78775e-121	postive
GATA3	AC007098.1	0.614126	3.46019e-57	postive
GATA3	AC009509.5	0.711202	3.12622e-84	postive
GATA3	AL121944.2	0.735548	7.21821e-93	postive
TSC1	AL139287.1	0.628188	1.62877e-60	postive
OTULIN	AC087286.2	0.680181	1.89749e-74	postive
ATRX	AC087286.2	0.677295	1.33985e-73	postive
OTULIN	SDCBP2-AS1	0.622939	2.97718e-59	postive
BRAF	SDCBP2-AS1	0.67361	1.57354e-72	postive
GATA3	AC135178.4	0.743988	4.33347e-96	postive
OTULIN	HCG18	0.656169	1.13972e-67	postive
ATRX	HCG18	0.608386	7.07173e-56	postive
GATA3	AC093001.1	0.864607	1.21959e-162	postive
BRAF	EP300-AS1	0.660692	6.72835e-69	postive
GATA3	AC023043.4	0.65005	4.85743e-66	postive
OTULIN	AC016394.3	0.603587	8.4077e-55	postive
CFLAR	RFX3-AS1	0.67141	6.73386e-72	postive
GATA3	AC026979.2	0.691468	7.27589e-78	postive
GATA3	AL035461.3	0.735488	7.59746e-93	postive
GATA3	HMGA1P4	0.815881	7.38806e-130	postive
TSC1	AL022328.1	0.620293	1.26126e-58	postive
OTULIN	AC002553.2	0.661498	4.04229e-69	postive
OTULIN	AC066613.1	0.640775	1.21735e-63	postive
CFLAR	AC066613.1	0.615127	2.03124e-57	postive
GATA3	AC002310.1	0.71564	9.73421e-86	postive
GATA3	AC005911.1	0.776867	5.85692e-110	postive
OTULIN	AC090948.3	0.629784	6.65857e-61	postive
GATA3	AL356488.3	0.749607	2.63651e-98	postive
FASLG	AL590764.1	0.686713	2.09043e-76	postive
RIPK3	AL590764.1	0.602696	1.32524e-54	postive
TNFRSF1B	AL590764.1	0.624155	1.52577e-59	postive
FASLG	TRG-AS1	0.807079	5.65142e-125	postive
RIPK3	TRG-AS1	0.670285	1.40945e-71	postive
GATA3	AC009090.1	0.839827	1.3702e-144	postive
OTULIN	SEMA6A-AS1	0.690658	1.29522e-77	postive
CFLAR	AC091185.1	0.656434	9.67192e-68	postive
OTULIN	AL121672.2	0.65279	9.14938e-67	postive
BRAF	AL121672.2	0.619503	1.93565e-58	postive
GATA3	AL021707.7	0.759812	1.74277e-102	postive
GATA3	AP001462.1	0.698943	3.2491e-80	postive
OTULIN	AL513327.1	0.623717	1.94152e-59	postive
OTULIN	AL157392.3	0.620754	9.81656e-59	postive
CFLAR	AL157392.3	0.610912	1.88774e-56	postive
RIPK3	LINC00861	0.622464	3.8614e-59	postive
OTULIN	IRF1-AS1	0.702128	3.0756e-81	postive
CFLAR	IRF1-AS1	0.647095	2.88319e-65	postive
FASLG	AC079015.1	0.603525	8.67966e-55	postive
BRAF	AC007637.1	0.640723	1.2553e-63	postive
ATRX	AC007637.1	0.605477	3.18773e-55	postive
OTULIN	AL109614.1	0.64923	7.97378e-66	postive
BRAF	AL109614.1	0.683683	1.71686e-75	postive
OTULIN	LINC00621	0.634838	3.78672e-62	postive
GATA3	AC096733.3	0.774447	7.38112e-109	postive
GATA3	AL136295.6	0.713918	3.77049e-85	postive
TSC1	AL512791.1	0.607011	1.44361e-55	postive
GATA3	AL022316.1	0.626753	3.62499e-60	postive
GATA3	AL109936.3	0.648852	1.0019e-65	postive
TSC1	AC022150.2	0.613919	3.86056e-57	postive
ITPK1	LINC02365	0.72148	9.14924e-88	postive
OTULIN	AC010761.3	0.67633	2.5633e-73	postive
TSC1	AC025627.1	0.620298	1.25734e-58	postive
MLKL	ARHGAP27P1-BPTFP1-KPNA2P3	0.611681	1.26038e-56	postive
OTULIN	AL080317.1	0.615054	2.1112e-57	postive
GATA3	AL603839.3	0.668275	5.23259e-71	postive
OTULIN	CR936218.1	0.648287	1.40857e-65	postive
GATA3	TOB1-AS1	0.67392	1.28053e-72	postive
FASLG	PCED1B-AS1	0.738275	6.77563e-94	postive
RIPK3	PCED1B-AS1	0.652689	9.73002e-67	postive
TNFRSF1B	PCED1B-AS1	0.668676	4.02972e-71	postive
MAPK8	AC108449.2	0.637709	7.25286e-63	postive
OTULIN	AC108449.2	0.619605	1.83159e-58	postive
BRAF	AC108449.2	0.748681	6.1671e-98	postive
ATRX	AC108449.2	0.775422	2.6676e-109	postive
TSC1	PSMA3-AS1	0.6775	1.16722e-73	postive
GATA3	AL354872.1	0.65855	2.58548e-68	postive
OTULIN	AC008770.3	0.673305	1.92582e-72	postive
BRAF	AC008770.3	0.683418	2.06208e-75	postive
ATRX	AC008770.3	0.63397	6.21989e-62	postive
TSC1	AL031846.2	0.670902	9.4035e-72	postive
CFLAR	AL031846.2	0.626547	4.06391e-60	postive
TSC1	AC060780.1	0.689256	3.49757e-77	postive
ATRX	NORAD	0.664807	4.90983e-70	postive
ATRX	AC005288.1	0.613389	5.11367e-57	postive
GATA3	AC096540.1	0.800108	2.78241e-121	postive
GATA3	AGBL5-IT1	0.606212	2.18144e-55	postive
OTULIN	AC012181.2	0.601082	3.01109e-54	postive
FASLG	PSMB8-AS1	0.629565	7.53289e-61	postive
GATA3	AC108134.4	0.819772	4.2239e-132	postive
OTULIN	ADAMTS9-AS2	0.603689	7.98203e-55	postive
ATRX	ADAMTS9-AS2	0.605018	4.03682e-55	postive
GATA3	AL138921.2	0.626426	4.34737e-60	postive
BRAF	PAXIP1-AS2	0.724646	6.92833e-89	postive
ATRX	PAXIP1-AS2	0.60661	1.7762e-55	postive
OTULIN	AC139887.1	0.610839	1.96234e-56	postive
BRAF	AC008124.1	0.649426	7.08359e-66	postive
TSC1	AC107375.1	0.607508	1.11548e-55	postive
TSC1	RUSC1-AS1	0.650736	3.20195e-66	postive
BRAF	LINC00571	0.606322	2.06111e-55	postive
FASLG	LINC02084	0.703971	7.75085e-82	postive
OTULIN	KANSL1L-AS1	0.708675	2.1877e-83	postive
BRAF	KANSL1L-AS1	0.606676	1.71703e-55	postive
GATA3	ZNF687-AS1	0.790603	1.77449e-116	postive
TSC1	MIR600HG	0.609182	4.66911e-56	postive
OTULIN	AL049840.7	0.697397	1.00886e-79	postive
BRAF	AL049840.7	0.664101	7.71271e-70	postive
ATRX	AL049840.7	0.626637	3.86672e-60	postive
GATA3	AC112491.1	0.750027	1.79074e-98	postive
OTULIN	AC110792.3	0.619862	1.59342e-58	postive
OTULIN	AP001033.4	0.615314	1.83852e-57	postive
BRAF	AP001033.4	0.635261	2.97146e-62	postive
GATA3	AC037198.2	0.703539	1.07158e-81	postive
OTULIN	Z83843.1	0.675004	6.22087e-73	postive
BRAF	Z83843.1	0.621193	7.72675e-59	postive
OTULIN	AC253536.3	0.685339	5.44815e-76	postive
BRAF	AC253536.3	0.721111	1.23333e-87	postive
ATRX	AC253536.3	0.650826	3.03206e-66	postive
GATA3	AL139289.1	0.701129	6.46313e-81	postive
OTULIN	AC108010.1	0.621841	5.42726e-59	postive
BRAF	AC108010.1	0.653887	4.66613e-67	postive
MAPK8	AC234775.3	0.608029	8.51275e-56	postive
OTULIN	AC234775.3	0.604934	4.21423e-55	postive
BRAF	AC234775.3	0.775342	2.90059e-109	postive
ATRX	AC234775.3	0.773442	2.09429e-108	postive
OTULIN	AC022150.4	0.73574	6.11344e-93	postive
ATRX	AC022150.4	0.621773	5.63382e-59	postive
OTULIN	AL353804.1	0.627867	1.94928e-60	postive
BRAF	AL353804.1	0.677223	1.40585e-73	postive
ATRX	AL353804.1	0.629274	8.86782e-61	postive
BRAF	AC024075.1	0.617638	5.29519e-58	postive
OTULIN	CFLAR-AS1	0.70449	5.24379e-82	postive
OTULIN	AL133342.1	0.610904	1.89648e-56	postive
OTULIN	AF129075.2	0.661765	3.41272e-69	postive
TSC1	AC093110.1	0.616051	1.24021e-57	postive
MAPK8	AC005034.6	0.601454	2.49291e-54	postive
BRAF	AC005034.6	0.729541	1.193e-90	postive
ATRX	AC005034.6	0.730523	5.2258e-91	postive
BRAF	AC025917.1	0.682981	2.78614e-75	postive
OTULIN	AF117829.1	0.688028	8.31475e-77	postive
MAPK8	AC098484.1	0.627752	2.07816e-60	postive
ATRX	AC098484.1	0.629145	9.53179e-61	postive
OTULIN	PAX8-AS1	0.678953	4.36884e-74	postive
GATA3	AC011481.1	0.615405	1.75088e-57	postive
TSC1	AL162586.1	0.630443	4.5966e-61	postive
BRAF	AC007406.5	0.617549	5.55504e-58	postive
ATRX	AC007406.5	0.673439	1.76317e-72	postive
BRAF	NPTN-IT1	0.701834	3.82691e-81	postive
ATRX	NPTN-IT1	0.610384	2.49135e-56	postive
TSC1	AL391684.1	0.629223	9.12641e-61	postive
TSC1	AL135999.1	0.606727	1.67203e-55	postive
TSC1	AL021878.2	0.620007	1.47247e-58	postive
OTULIN	AC092279.1	0.639072	3.28889e-63	postive
OTULIN	AP000873.2	0.623025	2.83933e-59	postive
CFLAR	AP000873.2	0.60561	2.97679e-55	postive
OTULIN	Z68871.1	0.673803	1.38464e-72	postive
BRAF	Z68871.1	0.678911	4.49566e-74	postive
ATRX	Z68871.1	0.734833	1.33574e-92	postive
MLKL	TNRC6C-AS1	0.611706	1.24391e-56	postive
RIPK3	TNRC6C-AS1	0.715397	1.17976e-85	postive
TSC1	AC004148.1	0.626613	3.91781e-60	postive
OTULIN	AC018752.1	0.686136	3.12811e-76	postive
BRAF	AC018752.1	0.700227	1.2603e-80	postive
ATRX	AC018752.1	0.738885	3.97732e-94	postive
BRAF	AC009032.1	0.618982	2.56538e-58	postive
GATA3	AC092171.5	0.665889	2.44864e-70	postive
OTULIN	AL049840.2	0.621355	7.07579e-59	postive
BRAF	AL049840.2	0.673085	2.22802e-72	postive
GATA3	AC098487.1	0.651742	1.73626e-66	postive
GATA3	AC022400.1	0.619175	2.31054e-58	postive
FASLG	USP30-AS1	0.720178	2.61772e-87	postive
GATA3	AC002398.1	0.660079	9.90206e-69	postive
GATA3	EDIL3-DT	0.644836	1.10953e-64	postive
TSC1	RAD51-AS1	0.755121	1.54167e-100	postive
GATA3	AC010618.3	0.747945	1.20868e-97	postive
OTULIN	AC090948.1	0.636498	1.4597e-62	postive
OTULIN	AC090948.2	0.75041	1.25691e-98	postive
BRAF	AC090948.2	0.613522	4.76657e-57	postive
ATRX	AC090948.2	0.629762	6.74324e-61	postive
OTULIN	AC008906.1	0.757089	2.38038e-101	postive
RIPK3	LINC01480	0.600443	4.16104e-54	postive
GATA3	AC004923.4	0.795927	3.88376e-119	postive
OTULIN	AC021078.1	0.618109	4.1097e-58	postive
GATA3	AC018521.5	0.737069	1.93633e-93	postive
PLK1	AC099850.4	0.788791	1.37078e-115	postive
TSC1	AC090589.3	0.664093	7.75403e-70	postive
OTULIN	AC073487.1	0.600243	4.60491e-54	postive
GATA3	AC019080.3	0.803557	4.32804e-123	postive
BRAF	AC083843.3	0.633887	6.51956e-62	postive
OTULIN	N4BP2L2-IT2	0.674619	8.04204e-73	postive
TSC1	AL132989.1	0.634532	4.51165e-62	postive
CFLAR	AL132989.1	0.630952	3.44916e-61	postive
CFLAR	FAM13A-AS1	0.60097	3.18673e-54	postive
FASLG	MIR155HG	0.615498	1.66621e-57	postive
GATA3	AC105020.5	0.776818	6.16438e-110	postive
OTULIN	SCARNA9	0.610739	2.06749e-56	postive
OTULIN	SOS1-IT1	0.680993	1.09003e-74	postive
BRAF	SOS1-IT1	0.725964	2.34172e-89	postive
ATRX	SOS1-IT1	0.658446	2.75919e-68	postive
TSC1	MIR4453HG	0.609411	4.14468e-56	postive
OTULIN	AC010186.3	0.726126	2.0478e-89	postive
ATRX	AC010186.3	0.615913	1.3349e-57	postive
TSC1	SH3BP5-AS1	0.602041	1.84957e-54	postive
BRAF	AC139887.4	0.604698	4.7577e-55	postive
OTULIN	FTX	0.696901	1.44839e-79	postive
BRAF	FTX	0.605661	2.89876e-55	postive
ATRX	FTX	0.610284	2.62514e-56	postive
TSC1	AC008969.1	0.665186	3.84865e-70	postive
CFLAR	AC096992.2	0.618952	2.60704e-58	postive
GATA3	AC079414.3	0.680482	1.54499e-74	postive
TSC1	HCG27	0.60128	2.72284e-54	postive
FASLG	BHLHE40-AS1	0.812391	6.84977e-128	postive
BRAF	SNHG14	0.690575	1.37373e-77	postive
TSC1	AC009120.3	0.603085	1.08663e-54	postive
OTULIN	ANKRD10-IT1	0.610741	2.06505e-56	postive
GATA3	AL109741.1	0.63388	6.54893e-62	postive
OTULIN	AC138207.4	0.609063	4.96904e-56	postive
TSC1	AC009120.2	0.602568	1.41448e-54	postive
CFLAR	AC005104.1	0.630476	4.51219e-61	postive
GATA3	AC012360.2	0.66958	2.23467e-71	postive
OTULIN	AC007878.1	0.702584	2.18827e-81	postive
BRAF	AC007878.1	0.61647	9.90746e-58	postive
ATRX	AC007878.1	0.612873	6.72126e-57	postive
GATA3	C6orf99	0.765008	1.07532e-104	postive
TSC1	AL928654.2	0.60787	9.24596e-56	postive
BRAF	AC096586.2	0.651507	2.00377e-66	postive
TSC1	AP006621.2	0.614666	2.59563e-57	postive
OTULIN	AC053513.2	0.677779	9.66756e-74	postive
BRAF	AC053513.2	0.618891	2.69405e-58	postive
ATRX	AC053513.2	0.634928	3.59572e-62	postive
BRAF	AC100830.2	0.623543	2.13647e-59	postive
OTULIN	AC053527.2	0.61787	4.67433e-58	postive
GATA3	AC008946.1	0.726936	1.04738e-89	postive
TSC1	AP003392.1	0.603524	8.68272e-55	postive
CFLAR	AP003392.1	0.619194	2.28764e-58	postive
OTULIN	AC000123.1	0.666366	1.80083e-70	postive
OTULIN	AL049552.1	0.642784	3.74031e-64	postive
OTULIN	MIR29B2CHG	0.653252	6.89289e-67	postive
OTULIN	AC010834.3	0.681174	9.63075e-75	postive
BRAF	AC010834.3	0.693173	2.14878e-78	postive
ATRX	AC010834.3	0.691711	6.12141e-78	postive
CFLAR	AC138028.4	0.620434	1.16776e-58	postive
GATA3	AC073896.3	0.67	1.69821e-71	postive
MAPK8	AC124312.2	0.601237	2.78293e-54	postive
BRAF	AC124312.2	0.728463	2.93952e-90	postive
ATRX	AC124312.2	0.71624	6.05873e-86	postive
GATA3	AC108134.2	0.644929	1.05021e-64	postive
TSC1	ALOX12-AS1	0.629108	9.73499e-61	postive
PLK1	AC026401.3	0.645288	8.48281e-65	postive
CFLAR	AC007566.1	0.656309	1.04534e-67	postive
TSC1	AL356481.3	0.629703	6.97117e-61	postive
TSC1	AC012615.6	0.621694	5.88271e-59	postive
OTULIN	MALAT1	0.639419	2.68774e-63	postive
BRAF	MALAT1	0.616959	7.62319e-58	postive
TSC1	AC109460.2	0.671963	4.67915e-72	postive
CFLAR	AC109460.2	0.63656	1.40819e-62	postive
GATA3	AC010531.6	0.827091	1.80136e-136	postive
GATA3	AC100847.1	0.785515	5.24439e-114	postive
TSC1	AC015871.3	0.640201	1.70318e-63	postive
BRAF	AL031716.1	0.640404	1.51262e-63	postive
OTULIN	AL049869.3	0.680589	1.43616e-74	postive
BRAF	AL049869.3	0.661318	4.52964e-69	postive
ATRX	AL049869.3	0.612175	9.71674e-57	postive
GATA3	AC015802.3	0.678544	5.7645e-74	postive
OTULIN	AC116366.2	0.695182	5.05126e-79	postive
CFLAR	AC116366.2	0.667849	6.9001e-71	postive
MAPK8	AP000766.1	0.603805	7.51822e-55	postive
BRAF	AP000766.1	0.769273	1.49655e-106	postive
ATRX	AP000766.1	0.71167	2.17542e-84	postive
OTULIN	AC068790.5	0.642337	4.86639e-64	postive
TSC1	AC005519.1	0.666321	1.85359e-70	postive
OTULIN	AC004918.5	0.622469	3.84943e-59	postive
BRAF	AC004918.5	0.616787	8.36195e-58	postive
ATRX	AC004918.5	0.634983	3.48557e-62	postive
OTULIN	AL133243.2	0.671411	6.72763e-72	postive
BRAF	AL133243.2	0.661579	3.83994e-69	postive
ATRX	AL133243.2	0.637863	6.63254e-63	postive
GATA3	AL450384.2	0.637959	6.27471e-63	postive
GATA3	AC074032.1	0.663202	1.36924e-69	postive
OTULIN	AC009704.2	0.647492	2.27195e-65	postive
FASLG	AC243960.1	0.65847	2.71861e-68	postive
RIPK3	AC243960.1	0.644232	1.58823e-64	postive
CFLAR	MIR3936HG	0.635406	2.73457e-62	postive
RIPK3	AC008105.3	0.651281	2.29952e-66	postive
TRIM11	AC008105.3	0.605424	3.27576e-55	postive
BRAF	LINC-PINT	0.628255	1.569e-60	postive
GATA3	AC130469.1	0.802045	2.71314e-122	postive
OTULIN	AC007991.2	0.616967	7.59152e-58	postive
GATA3	AC002550.2	0.784977	9.47974e-114	postive
TSC1	NFYC-AS1	0.653533	5.80069e-67	postive
MAPK8	OIP5-AS1	0.600371	4.31675e-54	postive
BRAF	OIP5-AS1	0.732359	1.10491e-91	postive
ATRX	OIP5-AS1	0.754702	2.29031e-100	postive
GATA3	AL645568.1	0.650512	3.66989e-66	postive
CFLAR	AC067852.3	0.639036	3.35807e-63	postive
TSC1	AC037459.2	0.662997	1.56043e-69	postive
BRAF	ATP1B3-AS1	0.627906	1.90647e-60	postive
OTULIN	AC018926.3	0.671364	6.94221e-72	postive
BRAF	AC018926.3	0.62871	1.2165e-60	postive
GATA3	AC116914.2	0.605753	2.7644e-55	postive
GATA3	AL139288.1	0.615384	1.7712e-57	postive
OTULIN	AC093535.1	0.608677	6.07596e-56	postive
MAPK8	EBLN3P	0.641023	1.05324e-63	postive
BRAF	EBLN3P	0.676718	1.97435e-73	postive
IDH2	ZNF710-AS1	0.728369	3.18034e-90	postive
OTULIN	AC012181.1	0.63072	3.93281e-61	postive
GATA3	AL513477.2	0.653135	7.40579e-67	postive
OTULIN	AC073046.1	0.641981	6.00173e-64	postive
OTULIN	AC097376.3	0.623063	2.78151e-59	postive
BRAF	AC097376.3	0.656708	8.15778e-68	postive
OTULIN	AC124312.3	0.620316	1.24523e-58	postive
BRAF	AC124312.3	0.603372	9.38384e-55	postive
GATA3	AL031722.1	0.667077	1.13777e-70	postive
OTULIN	ALG13-AS1	0.695538	3.90244e-79	postive
IPMK	MSC-AS1	0.620351	1.22159e-58	postive
OTULIN	AC063965.2	0.608071	8.32799e-56	postive
OTULIN	AC080162.1	0.628514	1.35791e-60	postive
GATA3	AC010203.2	0.808059	1.66319e-125	postive
TSC1	ERVK13-1	0.621917	5.20624e-59	postive
CFLAR	ERVK13-1	0.637142	1.00647e-62	postive
ATRX	AC090198.1	0.63444	4.75515e-62	postive
GATA3	LINC02585	0.809159	4.17953e-126	postive
RIPK3	AP002807.1	0.610571	2.25771e-56	postive
GATA3	AL596325.2	0.6028	1.25663e-54	postive
BRAF	LINC00472	0.69735	1.04394e-79	postive
OTULIN	AC004832.5	0.673936	1.26762e-72	postive
OTULIN	AC107021.1	0.618952	2.60758e-58	postive
GATA3	MZF1-AS1	0.64509	9.54311e-65	postive
FASLG	AC004585.1	0.785551	5.04119e-114	postive
TSC1	AL022328.2	0.617226	6.60635e-58	postive
CFLAR	AL021707.3	0.610525	2.31284e-56	postive
OTULIN	AC012557.1	0.683072	2.61807e-75	postive
BRAF	AC012557.1	0.637848	6.69161e-63	postive
TSC1	AL354733.3	0.721077	1.26773e-87	postive
CFLAR	AL354733.3	0.600969	3.18878e-54	postive
OTULIN	AC004492.1	0.730447	5.57174e-91	postive
BRAF	AC004492.1	0.706293	1.3439e-82	postive
ATRX	AC004492.1	0.638938	3.55452e-63	postive
BRAF	LINC00513	0.639869	2.06684e-63	postive
GATA3	AC135178.6	0.630113	5.5364e-61	postive
OTULIN	DLEU2	0.716782	3.94629e-86	postive
ATRX	DLEU2	0.600986	3.16134e-54	postive
CFLAR	AC079921.2	0.621948	5.11866e-59	postive
