# Supplementary material for: A novel marker based on necroptosis-related long non-coding RNA for forecasting prognostic in patients with clear cell renal cell carcinoma
Source: Front Genet. 2022 Sep 21;13:948254. doi: 10.3389/fgene.2022.948254 (PMC9532702; doi:10.3389/fgene.2022.948254)
Supplement: Supplementary file 4 [file Table6.xlsx]

## Sheet: corResult
symbol	type	correlation	p value
B cell	TIMER	-0.120474	0.00566535
Macrophage	TIMER	-0.101868	0.0194478
B cell naive	CIBERSORT	-0.156075	0.000326809
B cell memory	CIBERSORT	0.188517	1.34673e-05
B cell plasma	CIBERSORT	-0.105635	0.0153625
T cell CD8+	CIBERSORT	0.108794	0.012538
T cell CD4+ memory resting	CIBERSORT	-0.145872	0.000792135
T cell CD4+ memory activated	CIBERSORT	0.173211	6.51575e-05
T cell follicular helper	CIBERSORT	0.277599	9.21714e-11
T cell regulatory (Tregs)	CIBERSORT	0.321235	4.32105e-14
NK cell activated	CIBERSORT	0.105639	0.0153581
Monocyte	CIBERSORT	-0.11389	0.00894008
Macrophage M0	CIBERSORT	0.167322	0.000115466
Macrophage M2	CIBERSORT	-0.102849	0.0183021
Mast cell activated	CIBERSORT	-0.212552	8.67495e-07
B cell naive	CIBERSORT-ABS	-0.141734	0.00111663
B cell memory	CIBERSORT-ABS	0.185436	1.86909e-05
B cell plasma	CIBERSORT-ABS	-0.0881469	0.0433059
T cell CD4+ memory resting	CIBERSORT-ABS	-0.12789	0.00330109
T cell CD4+ memory activated	CIBERSORT-ABS	0.173132	6.56649e-05
T cell follicular helper	CIBERSORT-ABS	0.223353	2.26852e-07
T cell regulatory (Tregs)	CIBERSORT-ABS	0.299595	2.27383e-12
NK cell activated	CIBERSORT-ABS	0.0881152	0.0433815
Monocyte	CIBERSORT-ABS	-0.107117	0.0139743
Macrophage M0	CIBERSORT-ABS	0.167837	0.000109914
Mast cell activated	CIBERSORT-ABS	-0.219054	3.90103e-07
Macrophage M1	QUANTISEQ	0.319169	6.39814e-14
Monocyte	QUANTISEQ	0.20628	1.83195e-06
Neutrophil	QUANTISEQ	-0.454331	3.75634e-28
NK cell	QUANTISEQ	-0.131954	0.00242615
T cell CD4+ (non-regulatory)	QUANTISEQ	-0.295376	4.74281e-12
T cell CD8+	QUANTISEQ	0.170099	8.83693e-05
T cell regulatory (Tregs)	QUANTISEQ	0.101543	0.0198415
Myeloid dendritic cell	QUANTISEQ	-0.183626	2.26051e-05
uncharacterized cell	QUANTISEQ	0.153499	0.000410816
Myeloid dendritic cell	MCPCOUNTER	-0.212987	8.22924e-07
Neutrophil	MCPCOUNTER	-0.442854	1.12896e-26
Endothelial cell	MCPCOUNTER	-0.339647	1.14214e-15
Cancer associated fibroblast	MCPCOUNTER	0.106327	0.0146997
Myeloid dendritic cell activated	XCELL	0.148654	0.000625638
B cell	XCELL	0.255777	2.65725e-09
T cell CD4+ naive	XCELL	0.121373	0.00531414
T cell CD4+ central memory	XCELL	0.1211	0.00541894
T cell CD4+ effector memory	XCELL	0.103076	0.0180454
T cell CD8+	XCELL	0.124542	0.00422732
T cell CD8+ central memory	XCELL	0.0923728	0.0341724
T cell CD8+ effector memory	XCELL	0.145579	0.000811882
Class-switched memory B cell	XCELL	0.194515	7.00564e-06
Common lymphoid progenitor	XCELL	-0.102073	0.0192027
Endothelial cell	XCELL	-0.273414	1.79807e-10
Granulocyte-monocyte progenitor	XCELL	-0.148021	0.000660382
Hematopoietic stem cell	XCELL	-0.399404	1.45243e-21
Macrophage	XCELL	0.12018	0.00578476
Macrophage M1	XCELL	0.181869	2.71397e-05
Monocyte	XCELL	0.154372	0.000380323
B cell naive	XCELL	0.185199	1.91653e-05
T cell NK	XCELL	0.423587	2.57213e-24
Plasmacytoid dendritic cell	XCELL	0.183698	2.24365e-05
B cell plasma	XCELL	0.256687	2.32349e-09
T cell CD4+ Th1	XCELL	0.346115	3.00513e-16
T cell CD4+ Th2	XCELL	0.215752	5.87165e-07
immune score	XCELL	0.206571	1.77056e-06
stroma score	XCELL	-0.202596	2.81231e-06
microenvironment score	XCELL	0.106879	0.0141897
B cell	EPIC	-0.151913	0.000472131
Cancer associated fibroblast	EPIC	0.15071	0.000524188
T cell CD4+	EPIC	-0.305198	8.40641e-13
T cell CD8+	EPIC	-0.197926	4.78738e-06
Endothelial cell	EPIC	-0.391378	1.06342e-20
Macrophage	EPIC	0.198222	4.63042e-06
NK cell	EPIC	0.20531	2.05254e-06
uncharacterized cell	EPIC	0.325166	2.03094e-14
