# Supplementary material for: A novel marker based on necroptosis-related long non-coding RNA for forecasting prognostic in patients with clear cell renal cell carcinoma
Source: Front Genet. 2022 Sep 21;13:948254. doi: 10.3389/fgene.2022.948254 (PMC9532702; doi:10.3389/fgene.2022.948254)
Supplement: Supplementary file 5 [file Table4.xlsx]

## Sheet: Sheet1
LncRNAs	Control-mean	Tumor-mean	logFC	P-value	FDR
AC067817.2	0.250253	0.993011	1.98842	3.67509e-11	6.37193e-11
AC015911.3	0.100497	0.821779	3.0316	7.91705e-31	1.19251e-29
AC020913.3	0.074073	0.617973	3.06052	1.26781e-13	2.80315e-13
AD001527.1	0.127594	0.576004	2.17452	4.90669e-13	9.98734e-13
AC007098.1	0.106151	0.572507	2.43117	2.41282e-28	2.76899e-27
AC009509.5	0.625893	1.3696	1.12977	3.24461e-15	8.59286e-15
AL139287.1	2.07531	5.48695	1.40268	2.3568e-14	5.7958e-14
AC087286.2	0.260311	0.593217	1.18832	2.98121e-07	4.30222e-07
AC093001.1	0.0111438	0.96597	6.43767	2.1121e-10	3.53484e-10
EP300-AS1	0.400995	0.860205	1.1011	2.13853e-13	4.60166e-13
HMGA1P4	0.423841	0.952361	1.16798	0.000448726	0.000554579
AL022328.1	0.488095	1.2783	1.38899	3.63526e-15	9.52281e-15
AC002553.2	0.371952	1.0355	1.47714	8.72487e-14	1.96513e-13
AC066613.1	0.195762	0.597888	1.61078	3.25653e-17	1.01925e-16
AC090948.3	0.271798	0.596722	1.13452	3.30086e-07	4.73516e-07
AL590764.1	0.15393	0.753472	2.29128	3.26182e-31	5.61498e-30
TRG-AS1	0.110214	0.712891	2.69338	1.82146e-35	1.28779e-33
AC009090.1	0.253848	0.813873	1.68084	3.89475e-14	9.11295e-14
SEMA6A-AS1	0.144724	0.740373	2.35495	1.71682e-27	1.72397e-26
AC091185.1	0.171909	0.846736	2.30026	7.19656e-24	4.56413e-23
AL021707.7	0.12328	0.576657	2.22577	5.34551e-17	1.61231e-16
AL513327.1	0.253827	1.05299	2.05257	1.34729e-24	9.83928e-24
LINC00861	0.0898582	0.728956	3.02011	1.92929e-31	3.71246e-30
IRF1-AS1	0.570751	1.44442	1.33956	4.00759e-26	3.44939e-25
AC079015.1	0.0698133	0.732073	3.39041	1.14021e-33	5.4958e-32
AC007637.1	2.48603	1.113	-1.1594	1.87535e-21	9.03918e-21
AC096733.3	1.7752	0.632468	-1.48892	1.25547e-32	3.36187e-31
AL512791.1	0.665798	1.91592	1.52488	3.97758e-13	8.19314e-13
AL022316.1	0.202244	0.585043	1.53245	7.35169e-16	1.99074e-15
AL109936.3	0.824016	1.77565	1.1076	5.19294e-12	9.62691e-12
AC010761.3	0.182289	0.65305	1.84097	7.63057e-14	1.73487e-13
AC025627.1	0.300878	1.3725	2.18956	1.03477e-12	2.06099e-12
ARHGAP27P1-BPTFP1-KPNA2P3	0.317314	1.3677	2.10776	9.88788e-23	5.67376e-22
AL080317.1	0.187434	0.589897	1.65408	4.82608e-15	1.25063e-14
CR936218.1	0.259281	1.09393	2.07694	9.57037e-22	4.80512e-21
PCED1B-AS1	0.477539	3.12614	2.71069	7.87936e-36	9.49463e-34
AL031846.2	0.165473	0.609877	1.88193	2.25848e-19	8.77895e-19
AC012181.2	0.513262	1.48584	1.53351	1.44748e-15	3.87603e-15
PSMB8-AS1	3.21831	9.13217	1.50465	3.13889e-37	7.56472e-35
AC139887.1	0.426193	0.957319	1.16749	3.45531e-10	5.70362e-10
RUSC1-AS1	0.482382	1.46094	1.59865	1.30875e-16	3.71069e-16
LINC02084	0.147412	0.832738	2.49801	9.69912e-27	8.65736e-26
KANSL1L-AS1	0.221807	0.62419	1.49268	6.20512e-14	1.43792e-13
AL049840.7	0.282956	0.865366	1.61273	2.80936e-13	5.93909e-13
AC112491.1	0.3593	1.37393	1.93505	3.83293e-21	1.7429e-20
Z83843.1	0.546551	1.6093	1.558	1.01564e-12	2.03975e-12
AC253536.3	0.402784	0.844068	1.06735	0.000392266	0.000492376
AC108010.1	0.899406	1.82488	1.02076	3.99885e-10	6.46793e-10
CFLAR-AS1	0.0786879	0.562187	2.83684	7.18774e-27	6.66248e-26
AL133342.1	0.255521	0.591895	1.2119	1.37748e-13	2.99074e-13
AC093110.1	0.407162	1.08993	1.42056	1.34115e-13	2.93835e-13
AC025917.1	0.206883	0.61559	1.57315	6.5154e-14	1.49544e-13
AF117829.1	0.30926	0.721054	1.22129	1.23404e-18	4.64692e-18
AC011481.1	0.207535	0.776333	1.90332	2.37842e-11	4.18394e-11
AL162586.1	0.582169	1.36077	1.22492	1.07609e-09	1.71747e-09
NPTN-IT1	0.19857	0.607258	1.61266	3.49187e-12	6.57454e-12
AL135999.1	0.211246	0.893069	2.07985	7.63606e-17	2.21722e-16
AP000873.2	0.325321	0.664424	1.03024	6.83297e-12	1.25706e-11
AC004148.1	0.510153	1.86383	1.86927	1.47135e-17	4.85747e-17
AL049840.2	0.645291	1.84598	1.51637	2.55188e-12	4.84255e-12
USP30-AS1	0.394299	2.07262	2.39409	1.15354e-28	1.46318e-27
EDIL3-DT	0.342326	0.799474	1.22368	1.52775e-06	2.15314e-06
AC010618.3	0.27074	0.61849	1.19184	4.93151e-13	9.98734e-13
AC008906.1	0.438708	1.02516	1.22452	5.75411e-17	1.71203e-16
LINC01480	0.101911	0.678031	2.73404	1.07527e-30	1.52436e-29
AC004923.4	0.157851	0.649031	2.03972	3.03348e-22	1.66152e-21
AC021078.1	0.830893	2.94986	1.82791	9.41231e-28	9.86246e-27
AC018521.5	1.24399	0.579176	-1.1029	2.71886e-32	6.55246e-31
AC099850.4	0.640912	2.18795	1.77138	3.3858e-24	2.33137e-23
AC090589.3	0.409017	1.35732	1.73053	4.99464e-20	2.11177e-19
AC073487.1	0.133786	0.604039	2.17472	2.05499e-19	8.25421e-19
N4BP2L2-IT2	0.146034	0.772945	2.40407	1.95965e-27	1.88911e-26
AL132989.1	0.684699	1.93137	1.49608	3.45118e-13	7.23247e-13
FAM13A-AS1	0.216505	1.24179	2.51995	1.4208e-29	1.9023e-28
MIR155HG	0.252438	2.73678	3.43848	5.67524e-33	1.95391e-31
AC105020.5	0.289828	1.05541	1.86453	2.14976e-21	1.01587e-20
SCARNA9	1.13759	4.2802	1.91169	5.07326e-08	7.54726e-08
AC010186.3	0.686135	1.37653	1.00447	1.02802e-19	4.27161e-19
SH3BP5-AS1	0.638037	1.65921	1.37878	2.75062e-13	5.86637e-13
AC096992.2	0.557621	1.14931	1.04341	6.89521e-24	4.49121e-23
HCG27	0.202245	1.57845	2.96433	3.71806e-32	8.14593e-31
AC009120.3	0.490427	1.39482	1.50797	1.19778e-12	2.33964e-12
ANKRD10-IT1	2.53411	7.59059	1.58273	1.89825e-20	8.31779e-20
AC138207.4	0.656098	1.42808	1.1221	3.90724e-17	1.20724e-16
AC009120.2	0.52105	1.71623	1.71975	1.1503e-17	3.96032e-17
AC005104.1	0.290904	1.23095	2.08116	1.62744e-19	6.64768e-19
AC007878.1	0.124091	0.587721	2.24373	6.22111e-15	1.59499e-14
AL928654.2	0.738447	2.17339	1.55738	1.35816e-11	2.44265e-11
AP006621.2	0.441335	1.85416	2.07082	3.73782e-14	8.83151e-14
AC053513.2	0.216829	0.652253	1.58887	1.2038e-12	2.33964e-12
AC100830.2	0.236398	0.996619	2.07582	1.21992e-17	4.14086e-17
AP003392.1	0.517678	1.75965	1.76516	2.38289e-14	5.80078e-14
AC000123.1	0.786117	1.86051	1.24288	1.99169e-25	1.65517e-24
AL049552.1	0.211944	0.70428	1.73246	2.93633e-14	7.07654e-14
MIR29B2CHG	0.276192	0.651519	1.23813	2.20367e-05	2.95047e-05
AC138028.4	0.342257	1.25807	1.87806	2.74634e-17	8.82491e-17
AC124312.2	2.64726	1.18615	-1.15821	6.39785e-25	4.97381e-24
AC026401.3	1.35129	3.5912	1.41013	1.23427e-32	3.36187e-31
AC007566.1	0.641806	2.09545	1.70705	6.92743e-18	2.41958e-17
AC012615.6	0.180508	0.822616	2.18815	7.61602e-23	4.58865e-22
MALAT1	15.835	71.6238	2.17732	3.76883e-10	6.17882e-10
AC109460.2	0.216085	0.790539	1.87124	7.1422e-16	1.95599e-15
AC116366.2	0.24498	1.02203	2.0607	7.87075e-25	5.92766e-24
AC068790.5	0.149479	0.657822	2.13775	5.97817e-22	3.07123e-21
AC005519.1	0.195832	0.735491	1.90909	9.30764e-14	2.07698e-13
AC004918.5	1.14003	2.30431	1.01526	8.81308e-15	2.18964e-14
AL450384.2	0.302826	1.05262	1.79743	2.01552e-20	8.67393e-20
AC009704.2	0.150205	0.940765	2.6469	1.68733e-20	7.53049e-20
AC243960.1	0.190792	0.905844	2.24726	2.1942e-28	2.64401e-27
AC008105.3	0.0517658	0.825718	3.99558	4.2046e-33	1.68885e-31
AC130469.1	0.057492	0.584919	3.3468	2.14202e-19	8.46275e-19
AC007991.2	0.0432057	1.35764	4.97374	2.21415e-23	1.36823e-22
AC002550.2	0.41261	0.988443	1.26038	1.49231e-18	5.53301e-18
AC067852.3	0.16725	0.609204	1.86492	6.88457e-18	2.41958e-17
AC116914.2	0.23694	1.3745	2.53632	1.69168e-22	9.4813e-22
AC093535.1	0.209319	0.560925	1.42211	3.4626e-14	8.26224e-14
ZNF710-AS1	14.8738	5.86482	-1.34262	6.36768e-24	4.26281e-23
AC012181.1	0.453948	1.3433	1.56519	5.35207e-17	1.61231e-16
AL513477.2	0.355741	0.839157	1.23811	3.71136e-11	6.38884e-11
ALG13-AS1	0.229273	1.05966	2.20847	3.30024e-21	1.52953e-20
MSC-AS1	1.22044	3.69933	1.59986	5.20176e-25	4.17875e-24
AC063965.2	0.111037	0.705899	2.66842	2.30416e-17	7.5041e-17
AC080162.1	0.252462	0.607492	1.2668	1.00816e-11	1.82682e-11
LINC02585	0.269199	0.702718	1.38427	8.68627e-11	1.47422e-10
AP002807.1	0.311514	0.848759	1.44606	3.82569e-09	6.02609e-09
AL596325.2	0.317326	0.875754	1.46456	8.40801e-09	1.30731e-08
LINC00472	4.81864	1.32925	-1.85801	2.13742e-35	1.28779e-33
AC004832.5	0.212312	0.727071	1.77591	9.21424e-23	5.41618e-22
AC107021.1	0.22242	1.19772	2.42894	1.57754e-24	1.1182e-23
AC004585.1	0.0898462	0.922131	3.35944	2.00257e-31	3.71246e-30
AL022328.2	0.6408	2.06364	1.68724	2.9726e-17	9.42627e-17
AL021707.3	0.332287	0.895785	1.43072	9.7651e-17	2.80165e-16
AL354733.3	0.578837	1.50416	1.37773	1.08608e-12	2.14545e-12
AC004492.1	0.445941	0.918409	1.04228	4.22798e-12	7.89879e-12
AC135178.6	0.300389	0.71272	1.2465	5.98953e-22	3.07123e-21
DLEU2	0.300367	0.752264	1.32451	8.56841e-28	9.3863e-27
