# Supplementary material for: A novel marker based on necroptosis-related long non-coding RNA for forecasting prognostic in patients with clear cell renal cell carcinoma
Source: Front Genet. 2022 Sep 21;13:948254. doi: 10.3389/fgene.2022.948254 (PMC9532702; doi:10.3389/fgene.2022.948254)
Supplement: Supplementary file 7 [file Table5.xlsx]

## Sheet: Sheet1
ID	TCGA-A3-3358-11A-01R-1541-07	TCGA-CZ-4865-11A-01R-1503-07	TCGA-CW-5591-11A-01R-1541-07	TCGA-CW-6090-11A-01R-1672-07	TCGA-B0-5402-11A-01R-1503-07	TCGA-B0-5699-11A-01R-1541-07	TCGA-CJ-5679-11A-01R-1541-07	TCGA-CW-5589-11A-01R-1541-07	TCGA-CZ-5986-11A-01R-1672-07	TCGA-CZ-5462-11A-01R-1503-07	TCGA-CZ-5982-11A-01R-1672-07	TCGA-CJ-5689-11A-01R-1541-07	TCGA-CZ-5458-11A-01R-1503-07	TCGA-B8-4622-11A-01R-1758-07	TCGA-B0-5694-11A-01R-1541-07	TCGA-CZ-5987-11A-01R-1672-07	TCGA-B0-5696-11A-01R-1541-07	TCGA-CJ-5677-11A-01R-1541-07	TCGA-CZ-5470-11A-01R-1503-07	TCGA-B0-5709-11A-01R-1541-07	TCGA-B8-4619-11A-01R-1758-07	TCGA-B8-4620-11A-01R-1758-07	TCGA-CZ-5984-11A-01R-1672-07	TCGA-CW-5584-11A-01R-1541-07	TCGA-B0-5703-11A-01R-1541-07	TCGA-CJ-5678-11A-01R-1541-07	TCGA-CJ-6030-11A-01R-1672-07	TCGA-CZ-5466-11A-01R-1503-07	TCGA-B0-4712-11A-02R-1503-07	TCGA-CJ-5676-11A-01R-1541-07	TCGA-CW-5587-11A-01R-1541-07	TCGA-B0-5701-11A-01R-1541-07	TCGA-CJ-5680-11A-01R-1541-07	TCGA-CZ-5468-11A-01R-1503-07	TCGA-CJ-5681-11A-01R-1541-07	TCGA-CZ-5469-11A-01R-1503-07	TCGA-B0-5697-11A-01R-1541-07	TCGA-CZ-5461-11A-01R-1503-07	TCGA-B0-5712-11A-01R-1672-07	TCGA-B0-5691-11A-01R-1541-07	TCGA-B8-5549-11A-01R-1541-07	TCGA-CZ-4864-11A-01R-1503-07	TCGA-CZ-5454-11A-01R-1503-07	TCGA-CW-5585-11A-01R-1541-07	TCGA-CW-5580-11A-02R-1672-07	TCGA-CZ-5465-11A-01R-1503-07	TCGA-B0-5705-11A-01R-1541-07	TCGA-CZ-5985-11A-01R-1672-07	TCGA-CW-5581-11A-01R-1541-07
AC067817.2|AC015911.3	1	1	0	1	0	1	0	1	1	1	1	0	1	0	0	1	0	1	1	1	1	1	1	0	1	0	0	0	1	1	1	1	0	1	1	0	1	1	1	1	1	1	1	1	1	1	1	1	1
AC067817.2|AC020913.3	1	1	0	1	1	1	0	0	1	1	1	1	1	1	0	1	1	1	1	1	1	1	0	0	1	0	1	1	1	1	1	1	1	1	0	0	1	0	1	0	1	1	1	1	1	1	1	1	1
AC067817.2|AD001527.1	1	0	1	1	1	1	0	0	0	1	1	0	1	1	1	1	0	1	1	1	1	1	1	0	1	0	1	0	1	1	1	1	1	0	1	1	1	0	1	1	1	1	0	1	1	1	1	1	0
AC067817.2|AC007098.1	1	1	1	1	1	1	0	0	0	1	1	1	1	1	1	1	1	1	1	1	1	1	1	0	1	0	1	0	1	1	1	1	1	1	1	0	1	0	1	1	1	1	1	1	1	1	1	0	1
AC067817.2|AC009509.5	0	1	0	0	0	0	0	0	0	0	0	0	0	0	0	0	0	0	0	0	0	1	0	0	0	0	0	0	0	0	0	1	0	0	0	0	0	0	0	0	0	1	0	0	1	0	0	0	0
AC067817.2|AC087286.2	1	1	0	0	0	0	0	1	0	0	0	0	1	0	0	0	0	0	1	0	1	1	0	0	1	0	0	0	1	1	0	0	1	1	1	0	1	0	1	0	0	1	0	1	1	1	1	0	1
AC067817.2|EP300-AS1	0	0	0	0	0	0	0	1	0	0	0	1	0	0	1	1	0	0	1	1	1	1	0	0	0	0	0	0	0	0	0	0	0	0	0	0	0	0	1	0	0	0	0	0	1	0	0	0	0
AC067817.2|HMGA1P4	0	0	1	0	1	0	0	0	0	0	0	0	0	0	1	1	0	1	1	0	1	1	0	0	0	0	0	0	0	0	0	1	0	0	0	0	0	0	1	1	0	0	0	0	0	0	0	0	0
AC067817.2|AC002553.2	0	0	0	0	1	0	0	0	0	0	0	0	0	0	0	1	0	0	1	1	0	1	0	0	0	0	0	0	0	0	1	1	0	0	0	0	0	0	1	1	0	0	0	0	0	0	0	0	0
AC067817.2|AC066613.1	0	1	1	0	1	0	0	0	0	1	1	1	1	1	0	1	0	1	1	0	1	1	0	0	1	0	0	0	0	1	1	1	0	0	0	0	0	0	1	0	1	0	1	1	1	1	1	0	0
AC067817.2|AC090948.3	1	0	1	0	1	0	0	0	0	1	0	0	1	1	0	1	0	0	1	0	0	1	0	0	1	0	0	0	0	0	1	1	1	0	0	0	0	0	1	0	1	1	0	0	1	1	1	0	0
AC067817.2|AL590764.1	1	1	0	1	1	1	0	0	0	0	1	0	1	0	0	1	0	1	1	1	1	1	0	0	1	0	0	0	1	0	1	1	1	0	1	1	1	0	1	1	1	1	1	1	1	1	1	1	1
AC067817.2|TRG-AS1	1	1	0	1	1	1	0	0	0	1	1	0	1	0	1	1	0	1	1	1	1	1	1	0	1	0	0	0	1	0	1	1	0	1	1	1	1	0	1	1	1	1	1	1	1	1	1	1	1
AC067817.2|AC009090.1	0	0	1	0	1	0	0	1	0	1	1	1	1	0	0	1	0	0	0	0	1	1	0	0	0	0	0	0	0	1	1	1	1	0	0	0	0	0	1	0	1	1	0	1	1	1	1	1	0
AC067817.2|SEMA6A-AS1	0	1	0	0	1	0	0	0	0	1	1	0	1	1	1	1	0	1	1	1	1	1	0	0	1	0	0	0	0	1	1	1	1	0	1	0	0	0	1	1	1	1	0	1	1	1	1	0	1
AC067817.2|AC091185.1	0	1	0	0	1	0	0	1	0	1	1	0	1	1	0	1	1	0	1	1	1	1	0	0	1	0	1	0	0	1	1	1	0	1	0	0	1	0	1	1	1	1	1	1	1	1	1	1	0
AC067817.2|AL021707.7	1	1	1	0	1	1	0	0	0	1	1	1	1	0	1	1	0	1	1	1	1	1	1	0	1	0	0	0	1	1	1	1	0	1	0	0	0	1	1	1	1	1	1	0	1	1	1	1	0
AC067817.2|AL513327.1	0	0	0	0	1	0	0	0	0	1	1	0	1	1	1	1	0	0	1	1	1	1	0	0	1	0	0	0	0	0	1	1	0	1	0	0	0	0	1	0	1	0	0	1	1	0	1	0	0
AC067817.2|LINC00861	1	1	0	1	1	1	0	1	0	1	1	0	1	0	1	1	0	1	1	1	1	1	1	0	1	0	0	0	1	0	1	1	0	1	1	1	1	0	1	1	1	1	1	1	1	1	1	1	1
AC067817.2|AC079015.1	1	1	0	1	1	1	0	0	0	0	1	1	1	0	1	1	0	1	1	1	1	1	1	1	1	0	1	0	1	1	1	1	1	1	1	1	1	0	1	1	1	1	1	1	1	1	1	1	1
AC067817.2|AC007637.1	0	0	0	0	0	0	0	0	0	0	0	0	0	0	0	0	0	0	0	0	0	1	0	0	0	0	0	0	0	0	0	0	0	0	0	0	0	0	0	0	0	0	0	0	0	0	0	0	0
AC067817.2|AC096733.3	0	0	0	0	0	0	0	0	0	0	0	0	0	0	0	0	0	0	0	0	0	0	0	0	0	0	0	0	0	0	0	0	0	0	0	0	0	0	0	0	0	0	0	0	0	0	0	0	0
AC067817.2|AL022316.1	1	1	0	0	1	1	0	0	0	0	1	0	1	0	0	1	0	1	0	1	1	1	0	0	0	0	0	0	0	0	1	1	0	0	1	0	1	0	1	1	1	1	0	1	1	1	1	0	1
AC067817.2|AC010761.3	0	0	0	0	1	0	0	0	0	1	1	0	1	1	1	1	0	1	1	0	1	1	0	0	1	0	1	0	1	1	1	1	1	1	1	0	1	0	1	1	1	1	1	1	1	1	0	0	0
AC067817.2|AC025627.1	0	1	0	0	1	0	0	0	0	1	0	0	1	0	0	1	0	0	1	0	0	1	0	0	1	0	0	0	1	1	0	1	0	1	1	1	0	0	1	0	1	0	1	0	1	1	1	0	0
AC067817.2|ARHGAP27P1-BPTFP1-KPNA2P3	0	1	0	0	0	0	0	0	0	0	1	0	1	1	0	1	0	0	1	0	1	1	0	0	0	0	0	0	0	0	1	1	0	0	0	0	0	0	1	0	0	1	0	0	1	1	0	0	0
AC067817.2|AL080317.1	1	1	0	0	1	0	0	0	0	1	0	0	1	0	1	1	0	0	1	1	0	1	0	0	1	0	0	0	0	1	0	1	0	1	1	1	0	0	1	1	1	1	1	0	1	1	1	0	0
AC067817.2|CR936218.1	0	1	0	0	1	0	0	1	0	1	1	0	1	1	1	1	0	0	0	0	1	1	0	0	1	0	0	0	0	1	1	1	1	0	0	0	0	0	1	0	0	0	0	1	0	1	1	0	0
AC067817.2|AL031846.2	0	1	1	0	1	0	0	0	0	1	1	1	1	1	1	1	0	1	1	1	1	1	0	0	1	0	0	0	1	1	1	1	1	1	1	0	0	0	1	1	1	1	1	1	1	1	1	0	0
AC067817.2|AC139887.1	0	0	1	0	1	0	0	0	0	0	0	0	0	1	1	1	0	0	1	0	1	1	0	0	1	0	0	0	0	0	1	1	0	0	1	0	0	0	1	0	0	0	0	0	0	0	0	0	0
AC067817.2|LINC02084	1	1	0	1	0	1	0	1	1	0	1	1	1	0	1	1	0	1	0	1	1	1	1	0	1	0	0	0	0	1	1	1	0	0	1	0	1	0	1	1	1	1	1	0	1	1	1	1	1
AC067817.2|KANSL1L-AS1	0	0	0	0	1	0	0	0	0	1	1	0	1	1	1	1	0	0	1	0	1	1	0	0	1	0	1	0	0	0	1	1	0	0	1	0	0	0	1	1	1	1	0	0	1	1	1	0	0
AC067817.2|AL049840.7	0	1	0	0	1	0	0	0	0	1	0	0	1	1	0	1	0	0	0	0	1	1	0	0	0	0	0	0	0	1	1	1	0	1	0	0	0	0	1	1	0	0	0	0	1	1	1	0	0
AC067817.2|AC112491.1	0	0	0	0	1	0	0	0	0	0	1	0	0	0	0	1	0	0	0	0	0	1	0	0	0	0	0	0	0	0	0	1	0	0	1	1	0	0	1	0	1	1	1	0	1	1	0	1	0
AC067817.2|AC253536.3	0	0	0	0	1	0	0	0	0	0	0	0	1	0	0	1	0	0	0	0	1	1	0	0	0	0	0	0	0	1	1	0	0	0	0	0	0	0	1	0	0	0	0	1	1	0	0	0	0
AC067817.2|CFLAR-AS1	1	1	1	1	1	1	0	1	0	1	1	1	1	1	1	1	1	1	1	1	1	1	1	0	1	0	1	1	1	1	1	1	1	1	1	1	1	0	1	1	1	1	1	1	1	1	1	1	1
AC067817.2|AL133342.1	1	1	0	1	0	0	0	0	0	0	1	0	0	0	1	0	0	1	0	0	1	1	0	0	1	0	0	0	0	0	1	1	0	0	0	0	0	0	0	1	0	1	0	0	1	1	0	0	1
AC067817.2|AC093110.1	0	0	0	0	1	0	0	0	0	0	0	0	0	1	0	1	0	0	0	0	1	1	0	0	1	0	0	0	0	0	0	1	0	0	0	0	0	0	1	0	0	0	0	0	0	0	0	0	0
AC067817.2|AC025917.1	1	0	0	0	1	0	0	1	0	1	0	0	1	1	1	1	0	1	1	1	1	1	0	0	1	0	0	0	0	1	1	1	1	0	1	0	0	0	1	1	1	1	0	0	1	0	1	0	0
AC067817.2|AF117829.1	0	0	0	0	0	0	0	0	0	0	0	0	0	0	0	1	0	0	0	0	1	1	0	0	0	0	0	0	0	0	0	1	0	0	0	0	0	0	1	1	1	1	0	0	1	0	0	0	0
AC067817.2|AC011481.1	0	0	1	0	1	0	0	0	0	0	1	1	1	0	1	1	0	0	0	0	1	1	0	0	0	0	0	0	0	0	1	1	1	1	0	0	0	0	1	1	1	1	0	0	1	1	1	1	0
AC067817.2|NPTN-IT1	0	0	0	0	1	0	0	0	0	1	1	0	1	1	1	1	0	0	1	1	1	1	0	0	1	0	0	0	0	1	1	1	1	0	0	1	0	0	1	0	1	1	0	1	1	1	1	0	0
AC067817.2|AL135999.1	0	1	1	0	1	0	0	0	0	0	1	0	1	1	1	1	0	0	1	0	1	1	0	0	1	0	0	0	0	1	1	1	0	0	0	0	0	0	1	0	1	0	0	0	1	1	1	1	0
AC067817.2|AP000873.2	0	0	1	0	1	0	0	0	0	0	0	0	0	0	0	1	0	0	0	0	1	1	0	0	0	0	0	0	0	0	0	1	0	0	0	0	0	0	1	1	1	0	0	0	0	1	0	0	0
AC067817.2|USP30-AS1	0	0	0	0	0	0	0	0	0	0	0	0	1	0	0	1	0	0	1	0	0	0	0	0	0	0	0	0	0	0	0	1	0	0	0	0	1	0	1	0	1	0	0	0	1	1	1	0	0
AC067817.2|EDIL3-DT	1	0	0	0	1	1	0	0	0	0	1	0	0	0	1	1	0	0	0	1	1	1	0	0	0	0	1	0	0	0	0	0	0	0	1	0	1	0	1	1	0	1	0	0	1	0	0	0	0
AC067817.2|AC010618.3	0	1	0	0	1	0	0	0	0	0	1	0	0	1	0	1	0	0	0	0	0	1	0	0	0	0	0	0	0	0	0	1	0	0	0	0	0	0	1	1	0	1	0	0	1	1	0	0	0
AC067817.2|AC008906.1	1	0	0	0	0	0	0	0	0	0	1	0	0	0	0	1	0	0	0	0	1	1	0	0	1	0	0	0	0	0	0	1	0	0	0	0	0	0	1	0	0	1	0	1	1	1	0	0	0
AC067817.2|LINC01480	1	1	0	1	1	1	0	0	0	1	1	1	1	0	0	1	0	1	1	1	1	1	0	0	1	0	1	0	1	1	1	1	1	1	1	0	1	1	1	1	1	1	1	1	1	1	1	1	1
AC067817.2|AC004923.4	1	1	1	0	1	0	0	1	0	1	1	1	1	1	1	1	0	1	1	1	1	1	0	0	1	0	0	0	1	1	1	1	0	0	1	0	0	0	1	1	1	1	1	0	1	1	1	0	1
AC067817.2|AC018521.5	0	0	0	0	0	0	0	0	0	0	0	0	0	0	0	0	0	0	0	0	0	1	0	0	0	0	0	0	0	0	0	0	0	0	0	0	0	0	0	0	0	0	0	0	0	0	0	0	0
AC067817.2|AC073487.1	0	1	1	1	1	1	0	0	0	1	1	0	1	1	1	1	0	1	1	1	1	1	0	0	1	0	1	0	1	1	1	1	1	1	0	0	1	0	1	1	1	0	1	1	1	1	1	0	1
AC067817.2|N4BP2L2-IT2	1	1	1	0	1	0	0	0	0	1	1	0	1	1	0	1	0	1	1	1	1	1	0	0	1	0	0	0	0	1	1	1	1	1	0	0	1	0	1	1	1	1	1	1	1	1	1	0	0
AC067817.2|FAM13A-AS1	0	1	0	0	1	0	0	0	0	1	1	0	1	1	1	1	0	1	1	1	1	1	0	0	1	0	0	0	0	1	1	1	0	0	0	0	0	0	1	1	1	1	0	1	1	0	1	0	0
AC067817.2|MIR155HG	0	1	0	0	1	1	0	0	0	0	1	0	1	0	0	0	0	0	0	1	0	1	0	0	0	0	0	0	0	0	1	1	0	0	1	0	1	0	1	0	1	1	1	0	1	1	1	1	0
AC067817.2|AC105020.5	0	1	0	0	0	0	0	0	0	1	0	0	1	1	0	1	0	0	1	0	1	1	0	0	0	0	0	0	0	0	0	1	0	1	0	0	0	0	1	0	1	1	1	0	1	1	0	0	0
AC067817.2|HCG27	0	1	0	0	1	0	0	0	0	1	1	0	0	0	1	1	0	1	1	1	1	1	0	0	0	0	1	0	0	1	0	1	1	1	0	0	0	0	1	1	1	1	0	0	1	1	1	1	0
AC067817.2|AC005104.1	0	1	0	0	1	1	0	0	0	1	0	0	1	0	0	1	0	0	1	0	0	1	0	0	1	0	0	1	0	0	1	1	0	1	0	0	1	0	0	0	0	0	0	0	1	1	1	0	0
AC067817.2|AC007878.1	1	1	1	0	1	1	0	0	0	1	1	1	1	1	1	1	0	1	1	1	1	1	0	0	1	0	1	0	1	1	1	1	1	1	1	0	0	1	1	1	1	1	1	1	1	1	1	0	0
AC067817.2|AP006621.2	0	0	0	0	0	0	0	0	0	0	0	0	1	1	0	1	0	0	1	0	0	1	0	0	0	0	0	0	0	0	0	1	0	0	0	0	0	0	1	0	0	0	0	0	0	1	1	0	0
AC067817.2|AC053513.2	1	0	0	0	1	0	0	0	0	0	1	0	1	1	1	1	0	0	1	1	1	1	0	0	1	0	0	0	0	1	1	1	0	1	1	0	0	0	1	1	1	1	0	0	1	1	1	0	0
AC067817.2|AC100830.2	0	0	0	0	0	0	0	0	0	1	1	1	1	1	1	1	0	1	1	1	1	1	0	0	1	0	1	1	0	1	1	1	1	0	1	0	1	0	1	1	1	1	1	1	0	1	1	0	1
AC067817.2|AL049552.1	0	1	1	0	1	1	0	1	0	1	1	0	1	1	1	1	0	0	0	1	1	1	0	0	1	0	0	0	0	1	1	1	1	0	0	0	0	0	1	1	1	0	0	0	1	0	0	0	1
AC067817.2|MIR29B2CHG	0	0	1	0	1	0	0	0	0	1	0	0	0	1	1	1	0	0	1	0	1	1	0	0	1	0	0	0	0	1	0	1	1	0	1	0	0	0	1	1	1	1	0	0	1	0	0	0	0
AC067817.2|AC138028.4	0	0	0	0	1	0	0	0	0	0	1	0	1	1	0	1	0	0	0	0	1	1	0	0	0	0	0	0	0	0	0	1	0	0	0	0	0	0	1	0	0	0	0	0	0	0	0	0	0
AC067817.2|AC124312.2	0	0	0	0	0	0	0	0	0	0	0	0	0	0	0	0	0	0	0	0	0	0	0	0	0	0	0	0	0	0	0	0	0	0	0	0	0	0	0	0	0	0	0	0	0	0	0	0	0
AC067817.2|AC012615.6	0	1	0	0	1	0	0	0	0	1	1	0	1	1	1	1	0	1	1	1	1	1	0	0	1	0	0	0	1	1	1	1	0	0	0	0	0	0	1	1	1	1	0	0	1	1	1	1	0
AC067817.2|AC109460.2	0	0	1	0	1	0	0	0	0	1	1	0	1	1	1	1	0	0	1	0	1	1	0	0	1	0	0	0	0	0	1	1	0	0	0	0	0	0	1	1	1	1	0	1	1	1	1	0	0
AC067817.2|AC116366.2	0	0	0	0	1	0	0	0	0	0	1	0	1	1	0	1	0	1	0	1	1	1	0	0	1	0	0	0	0	1	1	1	0	0	0	0	0	0	1	1	0	1	0	0	1	1	1	1	0
AC067817.2|AC068790.5	1	1	0	1	1	0	0	0	0	0	1	0	1	1	1	1	0	1	1	1	1	1	0	0	1	0	1	1	0	1	1	1	1	1	1	0	1	0	1	1	0	1	1	1	1	1	1	1	0
AC067817.2|AC005519.1	0	1	1	0	1	0	0	0	0	1	1	0	1	1	1	1	0	0	1	0	1	1	0	0	1	0	0	0	1	1	0	1	0	1	1	0	0	0	1	0	1	0	1	1	1	1	1	0	0
AC067817.2|AL450384.2	0	1	0	0	0	0	0	0	0	0	0	0	1	1	0	1	0	0	1	0	1	1	0	0	1	0	0	0	0	0	0	1	0	0	0	0	0	0	1	1	0	0	0	0	1	1	0	0	0
AC067817.2|AC009704.2	1	1	1	0	1	1	0	1	0	1	1	1	1	1	1	1	0	1	1	1	1	1	1	0	1	0	1	0	0	1	1	1	0	0	1	1	1	0	1	1	1	1	0	1	1	1	1	0	1
AC067817.2|AC243960.1	1	1	0	0	0	1	0	0	0	1	1	0	1	0	0	1	0	1	1	1	1	1	0	0	1	0	0	0	1	0	1	1	1	0	1	0	1	0	1	0	1	1	0	0	1	1	1	1	1
AC067817.2|AC008105.3	1	1	1	1	1	1	0	1	1	1	1	1	1	1	1	1	1	1	1	1	1	1	1	0	1	0	1	1	1	1	1	1	1	1	0	1	1	1	1	1	1	1	1	1	1	1	1	1	1
AC067817.2|AC130469.1	0	1	1	1	1	1	1	1	1	1	1	1	1	1	1	1	1	1	1	1	1	1	1	1	1	0	1	1	1	1	1	1	1	1	1	1	1	1	1	1	1	1	1	1	1	1	1	1	1
AC067817.2|AC007991.2	0	1	0	1	1	1	1	1	1	1	1	1	1	1	1	1	1	1	1	1	1	1	1	0	1	0	1	0	1	1	1	1	1	1	1	1	1	1	1	1	1	1	1	1	1	1	1	1	1
AC067817.2|AC002550.2	0	1	0	0	0	1	0	0	0	0	0	0	0	1	0	1	0	0	0	0	0	1	0	0	1	0	0	0	0	0	0	1	0	0	0	0	0	0	1	0	0	1	0	0	0	0	0	0	0
AC067817.2|AC067852.3	0	1	1	0	1	0	0	0	0	1	1	0	1	1	1	1	0	1	1	0	1	1	0	0	1	0	1	0	1	1	1	1	0	0	1	0	0	0	1	1	1	0	1	1	1	1	1	0	1
AC067817.2|AC116914.2	0	1	0	0	1	0	0	0	0	1	1	0	1	0	0	1	0	1	1	0	0	1	0	0	1	0	0	0	0	1	0	1	0	1	0	1	0	0	1	1	1	0	0	1	1	1	1	0	0
AC067817.2|AC093535.1	1	0	0	0	1	0	0	0	0	0	1	1	0	0	1	1	1	1	1	1	1	1	0	0	1	0	0	0	0	1	1	1	1	0	1	0	1	0	1	1	1	1	0	0	1	1	1	0	0
AC067817.2|AL513477.2	0	1	1	0	1	0	0	0	0	0	1	0	1	0	0	1	0	0	0	1	0	1	0	0	0	0	0	0	0	0	0	1	0	0	0	0	0	0	1	1	1	1	0	0	0	0	1	0	1
AC067817.2|ALG13-AS1	0	1	0	0	0	0	0	0	0	1	0	1	1	0	1	1	0	1	0	0	1	1	0	1	0	0	0	0	0	1	1	1	0	0	0	0	1	0	1	1	1	1	0	1	1	0	1	1	1
AC067817.2|AC063965.2	1	1	1	0	1	1	0	1	0	1	1	1	1	1	1	1	0	0	1	1	1	1	0	0	1	0	1	0	1	1	1	1	1	0	1	0	1	0	1	1	1	1	1	1	1	1	1	1	1
AC067817.2|AC080162.1	1	1	1	0	1	0	0	1	0	0	1	0	0	1	1	1	0	1	0	0	1	1	0	0	0	0	0	0	0	1	1	1	0	1	1	0	0	0	1	1	0	1	0	1	1	0	1	1	0
AC067817.2|LINC02585	1	1	1	0	0	0	0	0	0	1	1	0	1	0	0	1	0	0	0	0	1	1	0	0	0	0	0	0	0	0	0	1	0	1	0	1	1	0	1	1	1	1	1	0	1	1	1	0	1
AC067817.2|AP002807.1	0	0	0	0	1	0	0	0	0	0	1	0	0	1	0	1	0	1	0	0	1	1	0	0	0	0	0	0	0	0	1	1	0	0	0	0	0	0	1	1	0	1	0	0	1	1	1	1	0
AC067817.2|AL596325.2	0	0	1	0	1	0	0	0	0	1	1	0	1	1	0	1	0	0	1	0	1	1	0	1	1	0	0	0	0	1	1	1	0	0	0	0	0	0	1	1	1	1	0	0	0	0	0	0	0
AC067817.2|LINC00472	0	0	0	0	0	0	0	0	0	0	0	0	0	0	0	0	0	0	0	0	0	0	0	0	0	0	0	0	0	0	0	0	0	0	0	0	0	0	0	0	0	0	0	0	0	0	0	0	0
AC067817.2|AC004832.5	1	1	0	0	1	0	1	0	0	0	1	0	1	1	0	1	0	1	0	1	0	1	0	0	1	0	0	1	0	1	1	1	0	0	1	0	0	0	1	1	1	1	0	0	1	1	0	0	0
AC067817.2|AC107021.1	1	1	0	0	1	1	0	0	0	0	0	1	1	1	0	1	0	1	0	1	1	1	1	0	1	0	1	0	0	0	1	1	0	0	0	0	1	0	1	1	0	1	0	0	1	1	1	0	1
AC067817.2|AC004585.1	1	1	0	1	0	1	0	1	0	1	1	0	1	0	1	1	0	1	1	1	1	1	1	0	1	0	0	0	1	1	1	1	1	1	1	1	1	1	1	1	1	1	1	1	1	1	1	1	1
AC067817.2|AL021707.3	0	1	0	0	0	0	0	0	0	0	0	0	0	0	0	1	0	0	0	0	0	1	0	0	0	0	0	0	0	0	0	1	0	0	0	0	0	0	0	0	0	0	0	0	1	1	1	0	0
AC067817.2|AC004492.1	0	0	0	0	0	0	0	0	0	0	0	0	1	0	0	0	0	0	0	0	1	1	0	0	1	0	0	0	0	0	0	1	0	0	0	0	0	0	1	0	0	0	0	0	1	0	0	0	0
AC067817.2|AC135178.6	1	1	0	0	0	0	0	0	0	0	0	0	1	0	0	1	0	0	1	0	1	1	0	0	1	0	0	0	0	0	0	1	0	0	0	0	0	0	1	0	1	1	0	0	1	1	0	0	0
AC067817.2|DLEU2	0	0	0	0	1	0	0	0	0	0	1	0	0	0	0	1	0	1	0	1	1	1	0	0	1	0	0	0	0	0	0	1	0	0	0	0	0	0	1	1	1	1	0	0	1	0	1	0	0
AC015911.3|AC020913.3	1	0	0	1	1	1	1	0	1	1	1	1	0	1	0	1	1	1	1	1	0	1	0	1	1	1	1	1	1	1	1	0	1	1	0	0	0	0	0	0	0	1	1	1	1	1	1	0	0
AC015911.3|AD001527.1	0	0	1	1	1	0	1	0	0	1	0	1	0	1	1	1	1	0	1	0	0	1	1	0	0	1	1	0	0	1	0	0	1	0	0	1	0	0	0	1	0	0	0	0	0	0	0	0	0
AC015911.3|AC007098.1	0	0	1	0	1	0	1	0	0	1	0	1	0	1	1	1	1	0	1	0	0	1	0	1	1	1	1	0	0	1	0	0	1	0	0	0	0	0	1	1	0	0	0	1	1	1	1	0	0
AC015911.3|AC009509.5	0	0	1	0	0	0	0	0	0	0	0	0	0	0	0	0	0	0	0	0	0	0	0	0	0	0	0	0	0	0	0	0	0	0	0	0	0	0	0	0	0	0	0	0	0	0	0	0	0
AC015911.3|AC087286.2	0	0	1	0	0	0	0	1	0	0	0	0	0	0	0	0	0	0	0	0	0	0	0	0	0	0	0	0	0	0	0	0	1	0	0	0	0	0	0	0	0	0	0	0	1	1	0	0	0
AC015911.3|EP300-AS1	0	0	0	0	0	0	0	1	0	0	0	1	0	0	1	1	0	0	0	0	0	1	0	0	0	0	0	0	0	0	0	0	0	0	0	0	0	0	0	0	0	0	0	0	0	0	0	0	0
AC015911.3|HMGA1P4	0	0	1	0	1	0	0	0	0	0	0	0	0	0	1	0	1	0	0	0	0	0	0	0	0	0	0	0	0	0	0	0	0	0	0	0	0	0	0	0	0	0	0	0	0	0	0	0	0
AC015911.3|AL022328.1	0	0	1	0	0	0	0	0	0	0	0	0	0	1	0	0	0	0	0	0	0	0	0	0	0	0	0	1	0	0	0	0	0	0	0	0	0	0	0	0	0	0	0	0	0	0	0	0	0
AC015911.3|AC002553.2	0	0	1	0	1	0	0	0	0	0	0	0	0	1	0	1	0	0	0	0	0	1	0	0	0	0	0	0	0	0	0	0	0	0	0	0	0	0	1	1	0	0	0	0	0	0	0	0	0
AC015911.3|AC066613.1	0	0	1	0	1	0	1	0	0	0	0	1	0	1	1	1	0	0	0	0	0	1	0	1	0	0	0	0	0	0	0	0	0	0	0	1	0	0	1	0	0	0	0	0	0	0	0	0	0
AC015911.3|AC090948.3	0	0	1	0	1	0	0	0	0	0	0	0	0	1	0	0	0	0	0	0	0	0	0	0	0	0	0	0	0	0	0	0	1	0	0	0	0	0	0	0	0	0	0	0	1	0	0	0	0
AC015911.3|AL590764.1	1	1	1	1	1	0	0	0	0	0	1	1	0	0	0	0	1	1	0	0	0	0	0	0	0	0	0	0	0	0	0	0	1	0	0	1	0	0	0	0	0	0	1	0	0	1	1	0	0
AC015911.3|TRG-AS1	0	1	0	0	1	1	0	0	0	1	1	1	0	0	1	1	0	0	0	0	0	1	0	0	1	1	0	0	0	0	0	0	0	0	0	1	0	0	1	0	1	0	1	0	1	1	1	0	0
AC015911.3|AC009090.1	0	0	1	0	1	0	0	1	0	0	0	1	0	1	0	1	0	0	0	0	0	1	0	0	0	1	0	0	0	1	0	0	1	0	0	0	0	0	0	0	0	0	0	1	0	0	0	0	0
AC015911.3|SEMA6A-AS1	0	0	1	0	1	0	1	0	0	1	0	1	0	1	1	1	0	0	0	0	0	1	0	1	0	0	1	0	0	1	0	0	1	0	0	0	0	0	1	1	0	0	0	0	0	0	1	0	0
AC015911.3|AC091185.1	0	0	0	0	1	0	1	1	0	0	0	0	0	1	0	1	1	0	0	0	0	1	0	0	0	1	1	1	0	1	0	0	1	1	0	0	0	0	1	1	0	0	0	0	0	0	0	0	0
AC015911.3|AL021707.7	0	0	1	0	1	1	1	0	0	0	0	1	0	1	1	1	0	0	1	0	1	0	1	1	0	1	0	0	0	1	0	0	1	0	0	0	0	1	1	1	0	0	0	0	1	0	0	0	0
AC015911.3|AL513327.1	0	0	1	0	1	0	0	0	0	0	0	1	0	1	1	0	0	0	0	0	0	0	0	0	0	1	0	0	0	0	0	0	0	0	0	0	0	0	0	0	0	0	0	0	0	0	0	0	0
AC015911.3|LINC00861	0	1	1	0	1	1	1	0	0	1	1	1	1	0	1	0	1	0	1	0	0	1	0	0	1	1	1	0	0	0	0	0	0	1	0	1	0	0	1	0	1	0	1	0	1	1	1	0	0
AC015911.3|AC079015.1	0	1	0	0	1	0	1	0	0	0	1	1	0	0	1	1	1	1	0	1	1	1	1	1	1	1	1	1	1	1	0	0	1	0	1	1	0	0	1	1	0	0	0	0	1	1	1	0	0
AC015911.3|AC007637.1	0	0	0	0	0	0	0	0	0	0	0	0	0	0	0	0	0	0	0	0	0	0	0	0	0	0	0	0	0	0	0	0	0	0	0	0	0	0	0	0	0	0	0	0	0	0	0	0	0
AC015911.3|AC096733.3	0	0	1	0	0	0	0	0	0	0	0	0	0	0	0	0	0	0	0	0	0	0	0	0	0	0	0	0	0	0	0	0	0	0	0	0	0	0	0	0	0	0	0	0	0	0	0	0	0
AC015911.3|AL022316.1	0	0	0	0	1	0	0	0	0	0	0	0	0	0	0	0	0	0	0	0	0	0	0	0	0	1	0	0	0	0	0	0	0	0	0	0	0	0	0	0	0	0	0	0	0	0	0	0	0
AC015911.3|AC010761.3	0	0	1	0	1	0	1	0	0	1	0	1	0	1	1	1	0	0	0	0	0	1	0	0	1	1	1	1	0	1	0	0	1	0	0	0	0	0	1	1	0	0	1	1	0	0	0	0	0
AC015911.3|AC025627.1	0	1	1	0	1	0	0	0	0	1	0	1	0	0	0	0	0	0	1	0	0	1	0	0	0	0	0	0	0	1	0	0	0	0	0	1	0	0	1	0	0	0	1	0	0	1	1	0	0
AC015911.3|ARHGAP27P1-BPTFP1-KPNA2P3	0	0	1	0	1	0	0	0	0	0	0	0	0	1	0	0	0	0	0	0	0	1	0	0	0	0	0	0	0	0	0	0	0	0	0	0	0	0	0	0	0	0	0	0	0	0	0	0	0
AC015911.3|AL080317.1	0	0	1	0	1	0	1	0	0	0	0	0	0	0	1	1	0	0	1	0	0	1	0	0	0	0	0	0	0	1	0	0	0	0	0	1	0	0	1	1	0	0	0	0	1	0	0	0	0
AC015911.3|CR936218.1	0	0	1	0	1	0	0	1	0	1	0	0	0	1	1	0	0	0	0	0	0	1	0	0	0	0	0	0	0	1	0	0	1	0	0	0	0	0	0	0	0	0	0	0	0	0	0	0	0
AC015911.3|AL031846.2	0	0	1	0	1	0	1	0	0	0	0	1	0	1	1	1	0	0	0	0	0	1	0	0	0	0	0	1	0	1	0	0	1	0	0	0	0	0	1	0	0	0	0	0	0	0	0	0	0
AC015911.3|AC139887.1	0	0	1	0	1	0	0	0	0	0	0	1	0	1	1	1	0	0	0	0	0	0	0	0	0	0	0	0	0	0	0	0	0	0	0	0	0	0	0	0	0	0	0	0	0	0	0	0	0
AC015911.3|LINC02084	0	0	1	0	0	0	1	0	1	0	1	1	0	0	1	0	0	0	0	1	0	1	1	0	0	1	0	0	0	0	1	0	0	0	0	0	0	0	0	0	0	0	0	0	1	1	1	0	0
AC015911.3|KANSL1L-AS1	0	0	1	0	1	0	0	0	0	0	0	1	0	1	1	0	0	0	0	0	0	1	0	0	0	0	1	0	0	0	0	0	1	0	0	0	0	0	1	0	0	0	0	0	0	0	0	0	0
AC015911.3|AL049840.7	0	0	1	0	1	0	0	0	0	0	0	0	0	1	0	0	0	0	0	0	0	1	0	1	0	0	0	0	0	0	0	0	0	0	0	0	0	0	0	0	0	0	0	0	0	0	0	0	0
AC015911.3|AC112491.1	0	0	0	0	1	0	0	0	0	0	0	0	0	0	0	1	0	0	0	0	0	1	0	0	0	0	0	0	0	0	0	0	0	0	0	1	0	0	1	0	0	0	0	0	0	0	0	0	0
AC015911.3|Z83843.1	0	0	0	0	0	0	0	0	0	0	0	0	0	0	0	0	0	0	0	0	0	0	0	0	0	0	0	0	0	0	0	0	0	0	0	0	0	0	0	0	0	0	0	0	0	0	0	0	0
AC015911.3|AC253536.3	0	0	1	0	1	0	0	0	0	0	0	1	0	1	0	0	0	0	0	0	1	1	0	0	0	0	0	0	0	1	0	0	0	0	0	0	0	0	0	0	0	0	0	0	0	0	0	0	0
AC015911.3|CFLAR-AS1	0	0	1	0	1	0	1	1	0	1	0	1	0	1	1	1	1	0	1	1	0	1	1	1	1	1	1	1	0	1	1	0	1	1	0	1	0	0	1	1	0	0	0	0	0	0	1	0	0
AC015911.3|AL133342.1	0	1	0	1	0	0	0	0	0	0	0	0	0	0	1	0	0	0	0	0	0	0	0	0	0	0	0	0	0	0	1	0	0	0	0	0	0	0	0	0	0	0	0	0	0	0	0	0	0
AC015911.3|AC093110.1	0	0	1	0	1	0	0	0	0	0	0	0	0	1	0	0	0	0	0	0	0	0	0	0	0	0	0	0	0	0	0	0	0	0	0	0	0	0	0	0	0	0	0	0	0	0	0	0	0
AC015911.3|AC025917.1	0	0	1	0	1	0	1	0	0	0	0	1	0	1	1	1	0	0	0	0	0	1	0	1	0	1	0	0	0	1	0	0	1	0	0	0	0	0	0	1	0	0	0	0	0	0	0	0	0
AC015911.3|AF117829.1	0	0	0	0	1	0	0	0	0	0	0	0	0	1	1	0	0	0	0	0	0	0	0	0	0	0	0	0	0	0	0	0	0	0	0	0	0	0	0	0	0	0	0	0	0	0	0	0	0
AC015911.3|AC011481.1	0	0	1	0	1	0	1	0	0	0	0	1	0	1	1	1	1	0	0	0	0	1	0	0	0	1	0	0	0	0	0	0	1	0	0	0	0	0	1	0	0	0	0	0	0	0	0	0	0
AC015911.3|AL162586.1	0	0	0	0	0	0	0	0	0	0	0	0	0	1	0	0	0	0	0	0	0	0	0	0	0	0	0	0	0	0	0	0	0	0	0	0	0	0	0	0	0	0	0	0	0	0	0	0	0
AC015911.3|NPTN-IT1	0	0	1	0	1	0	1	0	0	1	0	1	0	1	1	1	0	0	0	0	0	1	0	1	1	0	0	0	0	1	0	0	1	0	0	1	0	0	1	0	0	0	0	0	0	0	0	0	0
AC015911.3|AL135999.1	0	0	1	0	1	0	1	0	0	0	0	1	0	1	1	1	0	0	0	0	0	1	0	1	0	0	0	0	0	0	0	0	0	0	0	0	0	0	0	0	0	0	0	0	0	0	0	0	0
AC015911.3|AP000873.2	0	0	1	0	1	0	0	0	0	0	0	0	0	1	0	0	0	0	0	0	0	1	0	0	0	0	0	0	0	0	0	0	0	0	0	0	0	0	0	1	0	0	0	0	0	0	0	0	0
AC015911.3|EDIL3-DT	0	0	0	0	1	0	0	0	0	0	0	0	0	0	1	0	0	0	0	0	0	0	0	0	0	0	1	0	0	0	0	0	0	0	0	0	0	0	0	0	0	0	0	0	0	0	0	0	0
AC015911.3|AC010618.3	0	0	1	0	1	0	1	0	0	0	0	1	0	1	0	1	0	0	0	0	0	1	0	1	0	0	0	0	0	0	0	0	0	0	0	0	0	0	1	0	0	0	0	0	0	0	0	0	0
AC015911.3|AC008906.1	0	0	0	0	0	0	0	0	0	0	0	0	0	0	0	0	0	0	0	0	0	0	0	0	0	0	0	0	0	0	0	0	0	0	0	0	0	0	0	0	0	0	0	0	0	0	0	0	0
AC015911.3|LINC01480	0	0	1	0	1	0	1	0	0	1	1	1	0	0	0	1	0	0	0	1	0	0	0	0	1	1	1	1	0	1	1	0	1	0	0	1	0	1	0	1	1	0	1	0	0	1	0	0	0
AC015911.3|AC004923.4	0	0	1	0	1	0	1	0	0	0	0	1	0	1	1	0	0	0	0	0	0	1	0	1	0	1	0	0	0	1	0	0	1	0	0	0	0	0	1	1	0	0	0	0	0	0	0	0	0
AC015911.3|AC018521.5	0	0	1	0	0	0	0	0	0	0	0	0	0	0	0	0	0	0	0	0	0	0	0	0	0	0	0	0	0	0	0	0	0	0	0	0	0	0	0	0	0	0	0	0	0	0	0	0	0
AC015911.3|AC090589.3	0	0	1	0	0	0	0	0	0	0	0	0	0	1	0	0	0	0	0	0	0	1	0	0	0	0	0	0	0	0	0	0	0	0	0	0	0	0	0	0	0	0	0	0	0	0	0	0	0
AC015911.3|AC073487.1	0	0	1	0	1	0	1	0	0	1	1	1	0	1	1	1	0	0	1	0	0	1	0	1	0	1	1	0	0	1	0	0	1	0	0	1	0	0	0	1	0	0	1	0	0	0	1	0	0
AC015911.3|N4BP2L2-IT2	0	0	1	0	1	0	0	0	0	1	0	1	0	1	1	1	0	0	1	0	0	1	0	0	0	1	0	0	0	1	0	0	1	0	0	0	0	0	0	1	0	0	0	0	0	0	1	0	0
AC015911.3|FAM13A-AS1	0	0	1	0	1	0	0	0	0	0	0	1	0	1	1	1	0	0	0	0	0	1	0	0	0	1	0	0	0	0	0	0	0	0	0	0	0	0	1	0	0	0	0	0	0	0	0	0	0
AC015911.3|AC105020.5	0	0	1	0	1	0	0	0	0	0	0	1	0	1	0	0	0	0	0	0	0	1	0	1	0	0	0	0	0	0	0	0	0	0	0	0	0	0	0	0	0	0	0	0	0	0	0	0	0
AC015911.3|HCG27	0	0	1	0	1	0	1	0	0	0	0	1	0	1	1	0	0	0	0	0	0	1	0	1	0	0	1	0	0	0	0	0	1	0	0	0	0	0	1	0	0	0	0	0	0	0	0	0	0
AC015911.3|AC009120.3	0	0	0	0	0	0	0	0	0	0	0	0	0	1	0	0	0	0	1	0	0	1	0	0	0	0	0	0	0	0	0	0	0	0	0	0	0	0	0	0	0	0	0	0	0	0	0	0	0
AC015911.3|AC005104.1	0	0	1	0	1	0	0	0	0	1	0	0	0	0	0	0	0	0	1	0	0	0	0	0	1	1	0	1	0	0	0	0	0	0	0	0	0	0	0	0	0	0	0	0	0	0	0	0	0
AC015911.3|AC007878.1	0	0	1	0	1	0	1	0	0	1	0	1	0	1	1	1	0	0	1	0	0	1	0	1	0	1	1	0	0	1	0	0	1	0	0	1	0	1	1	1	0	0	1	0	0	0	0	0	0
AC015911.3|AP006621.2	0	0	0	0	1	0	0	0	0	0	0	1	0	1	0	0	0	0	1	0	0	0	0	0	0	0	0	1	0	0	0	0	0	0	0	0	0	0	0	0	0	0	0	0	0	1	0	0	0
AC015911.3|AC053513.2	0	0	0	0	1	0	0	0	0	0	0	1	0	1	1	0	0	0	0	1	0	1	0	0	0	1	1	0	0	1	0	0	0	0	0	1	0	0	0	0	0	0	0	0	0	0	0	0	0
AC015911.3|AC100830.2	0	0	0	0	0	0	0	0	0	0	0	1	1	1	1	0	0	0	0	0	0	1	0	0	1	0	1	1	0	1	0	0	1	0	0	0	0	0	1	1	0	0	0	0	0	0	0	0	0
AC015911.3|AP003392.1	0	0	0	0	0	0	0	0	0	1	0	0	0	1	0	0	0	0	1	0	0	0	0	0	0	0	0	0	0	0	0	0	0	0	0	0	0	0	0	0	0	0	0	0	0	0	0	0	0
AC015911.3|AL049552.1	0	0	1	0	1	0	0	1	0	1	0	0	0	1	1	1	0	0	0	0	0	0	0	1	0	0	0	1	0	1	0	0	1	0	0	0	0	0	0	0	0	0	0	0	0	0	0	0	0
AC015911.3|MIR29B2CHG	0	0	1	0	1	0	0	0	0	0	0	1	0	1	1	1	0	0	0	0	0	1	0	1	0	0	0	0	0	1	0	0	1	0	0	0	0	0	1	0	0	0	0	0	0	0	0	0	0
AC015911.3|AC138028.4	0	0	0	0	1	0	0	0	0	0	0	0	0	1	0	0	0	0	0	0	0	1	0	0	0	0	0	0	0	0	0	0	0	0	0	0	0	0	0	0	0	0	0	0	0	0	0	0	0
AC015911.3|AC124312.2	0	0	0	0	0	0	0	0	0	0	0	0	0	0	0	0	0	0	0	0	0	0	0	0	0	0	0	0	0	0	0	0	0	0	0	0	0	0	0	0	0	0	0	0	0	0	0	0	0
AC015911.3|AC012615.6	0	0	1	0	1	0	0	0	0	1	0	0	0	1	1	1	0	0	0	0	0	1	0	1	0	1	0	1	0	1	0	0	0	0	0	0	0	0	1	1	0	0	0	0	0	0	0	0	0
AC015911.3|AC109460.2	0	0	1	0	1	0	0	0	0	1	0	1	0	1	1	1	0	0	0	0	0	1	0	0	0	1	0	0	0	0	0	0	0	0	0	1	0	0	0	0	0	0	0	0	0	0	0	0	0
AC015911.3|AC116366.2	0	0	0	0	1	0	0	0	0	0	0	0	0	1	0	0	0	0	0	0	0	1	0	0	0	0	0	0	0	1	0	0	1	0	0	0	0	0	0	0	0	0	0	0	0	0	0	0	0
AC015911.3|AC068790.5	1	0	1	0	1	0	1	0	0	0	0	1	0	1	1	1	0	0	1	0	0	1	0	1	0	1	1	1	0	1	0	0	1	0	0	0	0	0	0	0	0	0	0	0	1	0	0	0	0
AC015911.3|AC005519.1	0	0	1	0	1	0	0	0	0	1	0	1	0	1	1	0	0	0	1	0	0	1	0	1	0	0	0	1	0	1	0	0	0	0	0	1	0	0	1	0	0	0	0	0	0	0	0	0	0
AC015911.3|AL450384.2	0	0	1	0	0	0	0	0	0	0	0	1	0	1	0	1	0	0	0	0	0	1	0	0	0	0	0	0	0	0	0	0	1	0	0	0	0	0	0	0	0	0	0	0	0	0	0	0	0
AC015911.3|AC009704.2	0	0	1	0	1	1	1	0	0	1	0	1	0	1	1	0	0	0	1	0	1	1	1	1	0	1	1	0	0	1	0	0	0	0	0	1	0	0	1	1	0	0	0	0	0	0	0	0	0
AC015911.3|AC243960.1	0	0	0	0	0	0	0	0	0	0	0	0	0	0	1	0	0	0	0	0	0	0	0	0	0	0	0	0	0	0	0	0	1	0	0	0	0	0	0	0	0	0	0	0	1	0	0	0	0
AC015911.3|AC008105.3	1	1	1	1	1	1	1	1	1	1	1	1	1	1	1	1	1	0	1	1	0	1	1	1	1	1	1	1	0	1	1	0	1	1	0	1	0	1	1	1	0	0	1	1	1	1	1	0	0
AC015911.3|AC130469.1	0	1	1	1	1	1	1	1	0	1	0	1	1	1	1	1	1	0	1	0	0	1	0	1	1	1	1	1	0	0	1	1	1	0	0	1	0	1	0	1	0	0	0	0	1	1	1	0	0
AC015911.3|AC007991.2	0	1	0	1	1	1	1	1	1	1	1	1	1	1	1	1	1	1	1	0	0	1	1	0	1	1	1	0	1	1	1	1	1	1	1	1	0	1	1	0	1	0	1	1	1	1	1	0	0
AC015911.3|AC002550.2	0	0	0	0	0	0	0	0	0	0	0	0	0	1	0	0	0	0	0	0	0	1	0	0	0	0	0	0	0	0	0	0	0	0	0	0	0	0	0	0	0	0	0	0	0	0	0	0	0
AC015911.3|AC067852.3	0	0	1	0	1	0	1	0	0	0	0	1	0	1	1	1	0	0	1	0	0	1	0	1	1	1	1	0	0	1	0	0	1	0	0	0	0	0	1	0	0	0	0	0	0	0	0	0	0
AC015911.3|AC116914.2	0	1	1	0	1	0	0	0	0	1	0	0	0	1	0	1	0	0	1	0	0	1	0	0	0	0	0	0	0	1	0	0	1	0	0	1	0	0	0	1	0	0	0	0	0	1	1	0	0
AC015911.3|AC093535.1	0	0	1	0	1	0	1	0	0	0	0	1	0	1	1	1	1	0	0	0	0	1	0	0	0	1	0	0	0	1	0	0	1	0	0	0	0	0	0	1	0	0	0	0	0	0	0	0	0
AC015911.3|AC012181.1	0	0	0	0	0	0	0	0	0	0	0	1	0	0	0	0	0	0	0	0	0	0	0	0	0	0	0	0	0	0	0	0	0	0	0	0	0	0	0	0	0	0	0	0	0	0	0	0	0
AC015911.3|AL513477.2	0	0	1	0	1	0	0	0	0	0	0	0	0	0	0	0	0	0	0	0	0	1	0	0	0	0	0	0	0	0	0	0	0	0	0	0	0	0	0	0	0	0	0	0	0	0	0	0	0
AC015911.3|ALG13-AS1	0	0	0	0	0	0	0	0	0	1	0	1	0	0	1	0	0	0	0	0	0	1	0	1	0	1	0	0	0	1	0	0	0	0	0	0	0	0	0	1	0	0	0	1	0	0	0	0	0
AC015911.3|AC063965.2	0	0	1	0	1	0	1	1	0	1	0	1	0	1	1	0	0	0	1	1	0	1	0	1	0	1	1	1	0	0	1	0	1	0	0	0	0	0	1	1	0	0	0	1	1	1	1	0	0
AC015911.3|AC080162.1	0	0	1	0	1	0	0	1	0	0	0	0	0	1	1	0	0	0	0	0	0	1	0	1	0	0	0	1	0	1	0	0	0	0	0	0	0	0	1	1	0	0	0	0	0	0	0	0	0
AC015911.3|LINC02585	0	1	1	0	0	0	0	0	0	1	0	0	0	1	0	1	0	0	0	0	0	0	0	0	0	0	0	0	0	0	0	0	0	0	0	1	0	0	0	0	0	0	0	0	0	0	0	0	0
AC015911.3|AP002807.1	0	0	1	0	1	0	0	0	0	0	1	0	0	1	0	0	0	0	0	0	0	1	0	0	0	0	0	0	0	0	0	0	0	0	0	0	0	0	0	1	0	0	0	0	0	0	0	0	0
AC015911.3|AL596325.2	0	0	1	0	1	0	0	0	0	1	0	1	0	1	0	1	0	0	0	0	0	0	0	1	0	0	0	0	0	0	0	0	0	0	0	0	0	0	0	0	0	0	0	0	0	0	0	0	0
AC015911.3|LINC00472	0	0	0	0	0	0	0	0	0	0	0	0	0	0	0	0	0	0	0	0	0	0	0	0	0	0	0	0	0	0	0	0	0	0	0	0	0	0	0	0	0	0	0	0	0	0	0	0	0
AC015911.3|AC004832.5	0	0	0	0	1	0	1	0	0	0	0	1	0	1	1	1	0	0	0	0	0	0	0	1	0	0	0	1	0	1	0	0	1	0	0	0	0	0	0	1	0	0	0	0	0	0	0	0	0
AC015911.3|AC107021.1	1	0	0	0	1	0	0	0	0	0	0	1	0	1	0	1	0	0	0	0	0	1	0	1	0	0	1	0	0	0	0	0	0	0	0	0	0	0	1	1	0	0	0	0	1	0	0	0	0
AC015911.3|AC004585.1	1	1	1	1	0	1	0	1	0	0	1	1	1	0	1	1	1	0	0	1	0	0	0	0	1	1	0	0	0	1	0	1	1	0	0	1	0	1	0	1	0	0	1	0	1	1	1	0	0
AC015911.3|AL021707.3	0	0	0	0	0	0	0	0	0	0	0	0	0	1	0	0	0	0	0	0	0	1	0	0	0	0	0	0	0	0	0	0	0	0	0	0	0	0	0	0	0	0	0	0	0	0	0	0	0
AC015911.3|AL354733.3	0	0	0	0	1	0	0	0	0	0	0	0	0	0	0	1	0	0	0	0	0	0	0	0	0	0	0	0	0	0	0	0	0	0	0	0	0	0	0	0	0	0	0	0	0	0	0	0	0
AC015911.3|AC004492.1	0	0	0	0	1	0	0	0	0	0	0	0	0	0	0	0	0	0	0	0	0	1	0	0	0	0	0	0	0	0	0	0	0	0	0	0	0	0	0	0	0	0	0	0	0	0	0	0	0
AC015911.3|AC135178.6	0	0	1	0	0	0	0	0	0	0	0	0	0	0	0	0	0	0	0	0	0	1	0	0	0	0	0	0	0	0	0	0	0	0	0	0	0	0	0	0	0	0	0	0	0	0	0	0	0
AC015911.3|DLEU2	0	0	0	0	1	0	0	0	0	0	0	1	0	0	1	0	0	0	0	0	0	1	0	0	0	0	0	0	0	0	0	0	0	0	0	0	0	0	0	0	0	0	0	0	0	0	0	0	0
AC020913.3|AD001527.1	0	0	1	0	0	0	1	1	0	0	0	0	1	0	1	0	0	0	0	0	1	0	1	0	0	0	0	0	0	0	0	1	0	0	1	1	0	1	1	1	1	0	0	0	0	0	0	0	0
AC020913.3|AC007098.1	0	1	1	0	0	0	1	0	0	0	0	0	1	0	1	0	0	0	0	0	1	0	1	1	0	0	0	0	0	0	0	1	0	0	1	1	0	1	1	1	1	0	0	0	0	0	0	0	0
AC020913.3|AC087286.2	0	0	1	0	0	0	0	1	0	0	0	0	1	0	1	0	0	0	0	0	1	0	0	0	0	0	0	0	0	0	0	0	0	0	1	0	0	0	0	0	0	0	0	0	0	0	0	0	0
AC020913.3|AC093001.1	0	1	1	0	0	0	1	1	0	0	0	0	1	0	1	0	0	0	0	1	1	0	1	1	0	0	0	0	0	0	0	1	0	0	1	1	0	1	1	1	1	0	0	0	0	0	0	0	0
AC020913.3|HMGA1P4	0	0	1	0	0	0	0	0	0	0	0	0	0	0	1	0	0	0	0	0	0	0	0	0	0	0	0	0	0	0	0	0	0	0	1	0	0	0	1	1	0	0	0	0	0	0	0	0	0
AC020913.3|AC066613.1	0	1	1	0	0	0	0	0	0	0	0	0	1	0	1	0	0	0	0	0	0	0	0	1	0	0	0	0	0	0	0	0	0	0	1	1	0	0	1	1	1	0	0	0	0	0	0	0	0
AC020913.3|AC090948.3	0	0	1	0	0	0	0	0	0	0	0	0	1	0	1	0	0	0	0	0	0	0	0	0	0	0	0	0	0	0	0	0	0	0	1	0	0	0	0	1	0	0	0	0	0	0	0	0	0
AC020913.3|AL590764.1	0	1	1	0	0	0	0	1	0	0	0	0	1	0	0	0	0	0	0	0	0	0	1	0	0	0	0	0	0	0	0	0	0	0	1	1	0	0	1	1	1	0	0	0	0	0	0	0	0
AC020913.3|TRG-AS1	0	1	0	0	0	0	0	1	0	0	0	0	1	0	1	0	0	0	0	0	0	0	1	0	0	0	0	0	0	0	0	0	0	0	1	1	0	1	1	1	1	0	0	0	0	0	0	0	0
AC020913.3|SEMA6A-AS1	0	1	1	0	0	0	0	0	0	0	0	0	1	0	1	0	0	0	0	0	1	0	0	1	0	0	0	0	0	0	0	0	0	0	1	1	0	1	1	1	1	0	0	0	0	0	0	0	0
AC020913.3|AL021707.7	0	0	1	0	0	0	0	0	0	0	0	0	0	0	1	0	0	0	0	0	1	0	1	1	0	0	0	0	0	0	0	1	0	0	1	1	0	1	1	1	1	0	0	0	0	0	0	0	0
AC020913.3|LINC00861	0	1	1	0	0	0	0	1	0	0	0	0	1	0	1	0	0	0	0	0	1	0	1	0	0	0	0	0	0	0	0	1	0	0	1	1	0	1	1	1	1	0	0	0	0	0	0	0	0
AC020913.3|AC079015.1	0	1	1	0	0	0	1	1	0	0	0	0	1	0	1	0	0	0	0	1	1	0	1	1	0	0	0	0	0	0	0	1	0	0	1	1	0	1	1	1	1	0	0	0	0	0	0	0	0
AC020913.3|AC096733.3	0	0	1	0	0	0	0	0	0	0	0	0	0	0	0	0	0	0	0	0	0	0	0	0	0	0	0	0	0	0	0	0	0	0	0	0	0	0	0	0	0	0	0	0	0	0	0	0	0
AC020913.3|AL022316.1	0	1	1	0	0	0	0	0	0	0	0	0	0	0	0	0	0	0	0	0	0	0	0	0	0	0	0	0	0	0	0	1	0	0	1	0	0	0	1	1	0	0	0	0	0	0	0	0	0
AC020913.3|AC010761.3	0	0	1	0	0	0	1	0	0	0	0	0	1	0	1	0	0	0	0	0	0	0	0	0	0	0	0	0	0	0	0	0	0	0	1	1	0	1	1	1	0	0	0	0	0	0	0	0	0
AC020913.3|AL080317.1	0	1	1	0	0	0	0	0	0	0	0	0	1	0	1	0	0	0	0	0	0	0	0	0	0	0	0	0	0	0	0	0	0	0	1	1	0	0	1	1	1	0	0	0	0	0	0	0	0
AC020913.3|AL031846.2	0	0	1	0	0	0	0	0	0	0	0	0	1	0	1	0	0	0	0	0	1	0	0	0	0	0	0	0	0	0	0	0	0	0	1	0	0	1	1	1	0	0	0	0	0	0	0	0	0
AC020913.3|LINC02084	0	0	1	0	0	0	1	1	0	0	0	0	1	0	1	0	0	0	0	1	0	0	1	0	0	0	0	0	0	0	0	1	0	0	1	0	0	0	0	1	0	0	0	0	0	0	0	0	0
AC020913.3|KANSL1L-AS1	0	0	1	0	0	0	0	0	0	0	0	0	0	0	1	0	0	0	0	0	0	0	0	0	0	0	0	0	0	0	0	0	0	0	1	0	0	0	1	1	0	0	0	0	0	0	0	0	0
AC020913.3|CFLAR-AS1	0	1	1	0	0	0	0	1	0	0	0	0	1	0	1	0	0	0	0	1	1	0	1	1	0	0	0	0	0	0	0	1	0	0	1	1	0	1	1	1	1	0	0	0	0	0	0	0	0
AC020913.3|AL133342.1	0	1	0	0	0	0	0	0	0	0	0	0	0	0	1	0	0	0	0	0	0	0	0	0	0	0	0	0	0	0	0	0	0	0	1	0	0	0	0	1	0	0	0	0	0	0	0	0	0
AC020913.3|AC025917.1	0	0	1	0	0	0	0	1	0	0	0	0	1	0	1	0	0	0	0	0	0	0	0	1	0	0	0	0	0	0	0	0	0	0	1	0	0	1	1	1	0	0	0	0	0	0	0	0	0
AC020913.3|AF117829.1	0	0	1	0	0	0	0	0	0	0	0	0	0	0	1	0	0	0	0	0	0	0	0	0	0	0	0	0	0	0	0	0	0	0	1	0	0	0	0	1	0	0	0	0	0	0	0	0	0
AC020913.3|AC011481.1	0	0	1	0	0	0	1	0	0	0	0	0	1	0	1	0	0	0	0	0	0	0	0	0	0	0	0	0	0	0	0	1	0	0	1	0	0	0	1	1	1	0	0	0	0	0	0	0	0
AC020913.3|NPTN-IT1	0	0	1	0	0	0	0	0	0	0	0	0	1	0	1	0	0	0	0	0	1	0	0	1	0	0	0	0	0	0	0	0	0	0	1	1	0	1	1	1	0	0	0	0	0	0	0	0	0
AC020913.3|EDIL3-DT	0	0	0	0	0	0	0	0	0	0	0	0	0	0	1	0	0	0	0	0	0	0	0	0	0	0	0	0	0	0	0	0	0	0	1	0	0	0	0	1	0	0	0	0	0	0	0	0	0
AC020913.3|AC010618.3	0	0	1	0	0	0	0	0	0	0	0	0	0	0	1	0	0	0	0	0	0	0	0	0	0	0	0	0	0	0	0	0	0	0	1	0	0	0	1	1	0	0	0	0	0	0	0	0	0
AC020913.3|LINC01480	0	1	1	0	0	0	1	1	0	0	0	0	1	0	1	0	0	0	0	1	1	0	1	0	0	0	0	0	0	0	0	1	0	0	1	1	0	1	1	1	1	0	0	0	0	0	0	0	0
AC020913.3|AC004923.4	0	0	1	0	0	0	1	1	0	0	0	0	1	0	1	0	0	0	0	0	1	0	1	0	0	0	0	0	0	0	0	0	0	0	1	0	0	0	1	1	0	0	0	0	0	0	0	0	0
AC020913.3|AC018521.5	0	0	1	0	0	0	0	0	0	0	0	0	0	0	0	0	0	0	0	0	0	0	0	0	0	0	0	0	0	0	0	0	0	0	0	0	0	0	0	0	0	0	0	0	0	0	0	0	0
AC020913.3|AC073487.1	0	0	1	0	0	0	0	1	0	0	0	0	1	0	1	0	0	0	0	0	1	0	0	1	0	0	0	0	0	0	0	1	0	0	1	1	0	1	1	1	0	0	0	0	0	0	0	0	0
AC020913.3|N4BP2L2-IT2	0	1	1	0	0	0	0	1	0	0	0	0	1	0	1	0	0	0	0	0	1	0	0	0	0	0	0	0	0	0	0	1	0	0	1	0	0	1	1	1	1	0	0	0	0	0	0	0	0
AC020913.3|AC007878.1	0	0	1	0	0	0	0	1	0	0	0	0	1	0	1	0	0	0	0	0	1	0	0	1	0	0	0	0	0	0	0	0	0	0	1	1	0	1	1	1	0	0	0	0	0	0	0	0	0
AC020913.3|AC053513.2	0	0	1	0	0	0	0	0	0	0	0	0	1	0	1	0	0	0	0	0	0	0	0	0	0	0	0	0	0	0	0	0	0	0	1	1	0	0	0	1	0	0	0	0	0	0	0	0	0
AC020913.3|AL049552.1	0	1	1	0	0	0	0	1	0	0	0	0	1	0	1	0	0	0	0	0	1	0	0	1	0	0	0	0	0	0	0	0	0	0	1	0	0	0	1	1	0	0	0	0	0	0	0	0	0
AC020913.3|MIR29B2CHG	0	0	1	0	0	0	0	0	0	0	0	0	0	0	1	0	0	0	0	0	0	0	0	1	0	0	0	0	0	0	0	0	0	0	1	0	0	0	1	1	0	0	0	0	0	0	0	0	0
AC020913.3|AC068790.5	0	1	1	0	0	0	0	0	0	0	0	0	1	0	1	0	0	0	0	0	1	0	1	1	0	0	0	0	0	0	0	1	0	0	1	0	0	0	1	1	0	0	0	0	0	0	0	0	0
AC020913.3|AC009704.2	0	0	1	0	0	0	1	1	0	0	0	0	1	0	1	0	0	0	0	0	1	0	1	1	0	0	0	0	0	0	0	0	0	0	1	1	0	0	1	1	0	0	0	0	0	0	0	0	0
AC020913.3|AC243960.1	0	1	0	0	0	0	0	1	0	0	0	0	1	0	1	0	0	0	0	0	0	0	1	0	0	0	0	0	0	0	0	0	0	0	1	1	0	0	0	1	1	0	0	0	0	0	0	0	0
AC020913.3|AC008105.3	0	1	1	0	0	0	1	1	0	0	0	0	1	0	1	0	0	0	0	1	1	0	1	1	0	0	0	0	0	0	0	1	0	0	1	1	0	1	1	1	1	0	0	0	0	0	0	0	0
AC020913.3|AC130469.1	0	1	1	0	0	0	1	1	0	0	0	0	1	0	1	0	0	0	0	0	1	0	1	1	0	0	0	0	0	0	0	1	0	0	1	1	0	1	0	1	1	0	0	0	0	0	0	0	0
AC020913.3|AC007991.2	0	1	0	0	0	0	1	1	0	0	0	0	1	0	1	0	0	0	0	0	0	0	1	0	0	0	0	0	0	0	0	1	0	0	1	1	0	1	1	1	1	0	0	0	0	0	0	0	0
AC020913.3|AC067852.3	0	0	1	0	0	0	1	0	0	0	0	0	0	0	1	0	0	0	0	0	1	0	0	1	0	0	0	0	0	0	0	0	0	0	1	0	0	0	1	1	0	0	0	0	0	0	0	0	0
AC020913.3|AC093535.1	0	0	1	0	0	0	0	0	0	0	0	0	0	0	1	0	0	0	0	0	0	0	0	0	0	0	0	0	0	0	0	0	0	0	1	0	0	0	1	1	0	0	0	0	0	0	0	0	0
AC020913.3|AC063965.2	0	0	1	0	0	0	1	1	0	0	0	0	1	0	1	0	0	0	0	1	1	0	0	1	0	0	0	0	0	0	0	0	0	0	1	0	0	0	1	1	0	0	0	0	0	0	0	0	0
AC020913.3|AC080162.1	0	0	1	0	0	0	0	1	0	0	0	0	0	0	1	0	0	0	0	0	1	0	0	1	0	0	0	0	0	0	0	0	0	0	1	0	0	0	1	1	0	0	0	0	0	0	0	0	0
AC020913.3|LINC02585	0	1	1	0	0	0	0	0	0	0	0	0	1	0	1	0	0	0	0	0	0	0	0	0	0	0	0	0	0	0	0	0	0	0	1	1	0	0	0	1	0	0	0	0	0	0	0	0	0
AC020913.3|AL596325.2	0	0	1	0	0	0	0	1	0	0	0	0	1	0	0	0	0	0	0	0	1	0	0	1	0	0	0	0	0	0	0	0	0	0	0	0	0	1	0	1	0	0	0	0	0	0	0	0	0
AC020913.3|AC004832.5	0	1	0	0	0	0	1	0	0	0	0	0	1	0	1	0	0	0	0	0	0	0	0	1	0	0	0	0	0	0	0	1	0	0	1	0	0	0	1	1	1	0	0	0	0	0	0	0	0
AC020913.3|AC107021.1	0	0	0	0	0	0	0	0	0	0	0	0	0	0	1	0	0	0	0	0	1	0	1	1	0	0	0	0	0	0	0	0	0	0	1	0	0	0	1	1	0	0	0	0	0	0	0	0	0
AC020913.3|AC004585.1	0	1	1	0	0	0	0	1	0	0	0	0	1	0	1	0	0	0	0	1	0	0	1	0	0	0	0	0	0	0	0	1	0	0	1	1	0	1	1	1	1	0	0	0	0	0	0	0	0
AC020913.3|AC135178.6	0	1	1	0	0	0	0	0	0	0	0	0	1	0	1	0	0	0	0	0	1	0	0	0	0	0	0	0	0	0	0	0	0	0	0	0	0	0	0	0	0	0	0	0	0	0	0	0	0
AD001527.1|AC007098.1	1	1	1	0	0	0	1	0	0	1	0	1	1	1	1	1	1	1	0	1	0	1	0	1	1	0	0	1	0	0	1	0	1	1	0	0	0	0	1	1	0	1	1	1	1	1	1	0	1
AD001527.1|AC087286.2	1	1	0	0	0	0	0	1	0	0	0	0	1	0	0	0	0	0	0	0	0	0	0	0	1	0	0	0	0	0	0	0	0	1	0	0	0	0	0	0	0	1	1	0	1	1	0	0	1
AD001527.1|AC093001.1	1	1	1	0	0	1	1	1	1	1	1	1	1	1	1	1	1	1	1	1	1	1	1	1	1	1	0	1	1	1	1	1	1	1	1	0	1	1	1	1	1	1	1	1	1	1	1	0	1
AD001527.1|HMGA1P4	0	0	1	0	0	0	0	0	0	0	0	0	0	0	0	0	0	0	0	0	0	0	0	0	0	0	0	0	0	0	0	0	0	0	0	0	0	0	1	0	0	0	1	0	0	0	0	0	0
AD001527.1|AC066613.1	0	1	0	0	0	0	0	0	0	0	0	1	1	1	0	0	0	0	0	0	0	1	0	1	1	0	0	0	0	0	0	0	0	0	0	0	0	0	1	0	0	0	1	0	0	0	1	0	0
AD001527.1|AC090948.3	0	0	0	0	0	0	0	0	0	0	0	0	0	0	0	0	0	0	0	0	0	0	0	0	0	0	0	0	0	0	1	0	0	0	0	0	0	0	0	0	0	1	1	0	1	0	1	0	0
AD001527.1|AL590764.1	1	1	0	0	0	0	0	0	0	0	1	0	1	0	0	0	0	1	0	1	0	0	0	0	1	0	0	0	0	0	1	0	0	0	1	0	0	0	0	0	1	0	1	0	0	1	1	0	1
AD001527.1|TRG-AS1	1	1	0	0	0	1	0	0	0	0	1	0	1	0	1	0	0	1	0	1	0	0	0	0	1	0	0	0	1	0	1	0	0	1	0	0	1	0	1	0	1	1	1	0	1	1	1	0	1
AD001527.1|AC009090.1	0	0	0	0	0	0	0	1	0	0	0	1	1	0	0	1	0	0	0	0	0	0	0	0	0	0	0	0	0	1	1	0	1	0	0	0	0	0	0	0	0	0	1	1	0	0	1	0	0
AD001527.1|SEMA6A-AS1	0	1	0	0	0	0	0	0	0	1	0	0	1	1	0	0	0	0	0	0	1	1	0	1	1	0	0	0	0	1	1	0	0	0	0	0	0	0	1	0	0	1	1	0	0	1	1	0	1
AD001527.1|AC091185.1	0	1	0	0	0	0	1	1	0	0	0	0	1	1	0	0	1	0	0	0	0	1	0	1	1	1	0	1	0	1	1	1	0	1	0	0	1	0	1	1	0	1	1	1	0	0	1	0	0
AD001527.1|AL021707.7	1	1	1	0	0	1	0	0	0	0	0	1	0	0	1	1	0	1	0	1	1	0	1	1	1	0	0	1	0	1	1	0	0	1	0	0	0	1	1	1	1	1	1	0	1	1	1	0	0
AD001527.1|LINC00861	1	1	0	0	0	1	0	1	1	1	1	1	1	0	0	0	0	1	0	1	0	1	0	0	1	0	0	0	1	0	1	1	0	1	1	0	1	0	1	0	1	1	1	0	1	1	1	0	1
AD001527.1|AC079015.1	1	1	0	0	0	1	1	0	0	0	1	1	1	0	1	0	0	1	0	1	1	1	1	1	1	0	0	1	1	1	1	1	1	1	1	0	1	0	1	1	1	1	1	1	1	1	1	0	1
AD001527.1|AC096733.3	0	0	0	0	0	0	0	0	0	0	0	0	0	0	0	0	0	0	0	0	0	0	0	0	0	0	0	0	0	0	0	0	0	0	0	0	0	0	0	0	0	0	0	0	0	0	0	0	0
AD001527.1|AL022316.1	1	1	0	0	0	1	0	0	0	0	0	0	0	0	0	0	0	0	0	0	0	0	0	0	0	1	0	0	0	0	0	1	0	0	0	0	1	0	0	0	0	1	1	0	0	1	0	0	1
AD001527.1|AC010761.3	0	0	0	0	0	0	1	0	0	1	0	0	0	1	1	1	0	1	0	0	0	1	0	0	1	0	0	1	0	1	0	0	0	1	0	0	0	0	1	1	0	0	1	1	0	0	0	0	0
AD001527.1|AC025627.1	0	1	0	0	0	0	0	0	0	0	0	0	1	0	0	0	0	0	1	0	0	0	0	0	1	0	0	0	0	0	0	0	0	1	0	0	0	0	1	0	0	0	1	0	0	1	1	0	0
AD001527.1|AL080317.1	0	1	0	0	0	0	0	0	0	0	0	0	1	0	0	0	0	0	0	1	0	1	0	0	1	0	0	0	0	0	0	0	0	1	0	0	0	0	1	0	1	1	1	0	1	1	1	0	0
AD001527.1|AL031846.2	0	1	0	0	0	0	0	0	0	0	0	1	1	1	1	1	0	0	0	0	0	1	0	1	1	0	0	1	0	0	0	0	0	1	0	0	0	0	1	0	0	1	1	0	0	0	0	0	0
AD001527.1|LINC02084	1	1	0	0	0	1	1	1	1	0	1	1	1	0	1	0	0	1	0	1	0	0	0	0	0	0	0	0	0	0	1	0	0	0	0	0	1	0	0	0	0	1	1	0	1	1	1	0	1
AD001527.1|KANSL1L-AS1	0	0	0	0	0	0	0	0	0	0	0	0	0	1	0	0	0	0	0	0	0	1	0	0	0	0	0	0	0	0	1	0	0	0	0	0	0	0	1	0	0	0	1	0	0	0	1	0	0
AD001527.1|AL049840.7	0	1	0	0	0	0	0	0	0	0	0	0	0	0	0	0	0	0	0	0	0	0	0	1	0	0	0	0	0	0	1	0	0	1	0	0	0	0	0	0	0	0	1	0	0	0	0	0	0
AD001527.1|AC112491.1	0	0	0	0	0	0	0	0	0	0	0	0	0	0	0	0	0	0	0	0	0	0	0	0	0	0	0	0	0	0	0	0	0	0	0	0	0	0	1	0	0	1	1	0	0	0	0	0	0
AD001527.1|AC253536.3	0	0	0	0	0	0	0	0	0	0	0	1	0	0	0	0	0	0	0	0	1	0	0	0	0	0	0	0	0	0	0	0	0	0	0	0	0	0	1	0	0	0	0	0	0	0	0	0	0
AD001527.1|CFLAR-AS1	1	1	0	0	0	1	0	1	0	1	0	1	1	1	1	1	1	1	0	1	0	1	0	1	1	1	0	1	0	1	1	0	1	1	1	0	1	0	1	1	0	1	1	1	0	1	1	0	1
AD001527.1|AL133342.1	1	1	0	0	0	0	0	0	0	0	0	0	0	0	1	0	0	1	0	0	0	0	0	0	1	0	0	0	0	0	1	0	0	0	0	0	0	0	0	0	0	0	1	0	0	0	0	0	1
AD001527.1|AC025917.1	1	0	0	0	0	0	0	1	0	0	0	0	1	1	0	0	0	0	0	1	0	1	0	1	1	0	0	0	0	0	0	0	0	0	0	0	0	0	1	1	0	0	1	0	0	0	0	0	0
AD001527.1|AF117829.1	0	0	0	0	0	0	0	0	0	0	0	0	0	0	0	0	0	0	0	0	0	0	0	0	0	0	0	0	0	0	0	0	0	0	0	0	0	0	0	0	0	0	0	0	0	0	0	0	0
AD001527.1|AC011481.1	0	0	0	0	0	0	1	0	0	0	0	1	1	0	1	0	0	0	0	0	0	1	0	1	0	0	0	0	0	0	0	1	1	1	0	0	0	0	1	0	1	1	1	0	0	0	1	0	0
AD001527.1|NPTN-IT1	0	0	0	0	0	0	0	0	0	1	0	1	1	1	1	0	0	0	0	0	0	1	0	1	1	0	0	0	0	0	0	0	1	0	0	0	0	0	1	0	0	0	1	0	0	0	1	0	0
AD001527.1|AP000873.2	0	0	0	0	0	0	0	0	0	0	0	0	0	0	0	0	0	0	0	0	0	1	0	0	0	0	0	0	0	0	0	0	0	0	0	0	0	0	0	0	0	0	0	0	0	0	0	0	0
AD001527.1|EDIL3-DT	1	0	0	0	0	0	0	0	0	0	0	0	0	0	1	0	0	0	0	1	0	0	0	1	0	0	0	0	0	0	0	0	0	0	1	0	0	0	0	0	0	1	0	0	0	0	0	0	0
AD001527.1|AC010618.3	0	1	0	0	0	0	0	0	0	0	0	1	0	1	0	0	0	0	0	0	0	1	0	1	0	0	0	0	0	0	0	0	0	0	0	0	0	0	1	0	0	0	1	0	0	0	0	0	0
AD001527.1|LINC01480	1	1	0	0	0	1	1	0	0	0	1	1	1	0	0	0	0	1	0	1	0	0	0	1	1	1	0	1	1	0	1	1	1	1	1	0	1	1	0	1	1	0	1	0	0	1	1	0	1
AD001527.1|AC004923.4	1	1	0	0	0	0	1	1	0	0	0	1	1	1	1	0	0	0	0	1	0	1	0	1	1	0	0	0	0	0	1	0	0	0	0	0	0	0	1	1	0	1	1	0	0	1	0	0	1
AD001527.1|AC018521.5	0	0	0	0	0	0	0	0	0	0	0	0	0	0	0	0	0	0	0	0	0	0	0	0	0	0	0	0	0	0	0	0	0	0	0	0	0	0	0	0	0	0	0	0	0	0	0	0	0
AD001527.1|AC073487.1	0	1	1	0	0	1	0	0	0	1	1	0	1	1	0	0	0	0	0	1	0	1	0	1	1	1	0	0	0	1	0	0	1	1	0	0	1	0	1	1	0	0	1	0	0	0	1	0	1
AD001527.1|N4BP2L2-IT2	0	1	0	0	0	0	0	0	0	1	0	0	1	0	0	0	0	0	0	1	0	1	0	1	1	0	0	0	0	0	1	0	1	1	0	0	0	0	1	1	0	1	1	0	0	1	1	0	0
AD001527.1|AC007878.1	1	1	1	0	0	0	0	0	0	1	0	1	1	0	0	0	0	0	1	1	1	1	0	1	1	0	0	0	0	1	1	0	1	1	0	0	0	1	1	1	0	1	1	0	0	1	1	0	0
AD001527.1|AC053513.2	0	0	0	0	0	0	0	0	0	0	0	1	1	1	1	0	0	0	0	1	0	1	0	1	1	0	0	0	0	0	0	0	0	1	0	0	0	0	0	0	0	1	1	0	0	0	0	0	0
AD001527.1|AC100830.2	0	0	0	0	0	0	0	0	0	0	0	1	1	1	1	0	0	0	0	0	0	0	0	1	1	0	0	1	0	1	0	0	1	0	0	0	1	0	1	1	0	0	1	0	0	1	1	0	1
AD001527.1|AL049552.1	0	1	0	0	0	0	0	1	0	1	0	0	1	1	0	1	0	0	0	0	0	0	0	1	1	0	0	1	0	0	0	0	1	0	0	0	0	0	1	0	0	0	1	0	0	0	0	0	1
AD001527.1|MIR29B2CHG	0	0	1	0	0	0	0	0	0	0	0	1	0	0	0	0	0	0	0	0	0	1	0	1	1	0	0	0	0	0	0	0	1	0	0	0	0	0	1	0	0	0	1	0	0	0	0	0	0
AD001527.1|AC109460.2	0	0	0	0	0	0	0	0	0	0	0	1	1	1	0	0	0	0	0	0	0	1	0	0	1	0	0	0	0	0	1	0	0	0	0	0	0	0	1	0	0	0	1	1	0	0	1	0	0
AD001527.1|AC068790.5	1	1	0	0	0	0	0	0	0	0	0	1	1	1	1	0	0	0	1	1	0	1	0	1	1	0	0	1	0	0	1	1	1	1	0	0	0	0	1	0	0	1	1	0	1	1	1	0	0
AD001527.1|AC005519.1	0	1	0	0	0	0	0	0	0	1	0	0	1	1	0	0	0	0	0	0	0	1	0	1	0	0	0	1	0	0	0	0	0	1	0	0	0	0	1	0	0	0	1	0	0	0	1	0	0
AD001527.1|AC009704.2	1	1	0	0	0	1	1	1	0	1	0	1	1	0	1	0	0	1	0	1	1	1	1	1	1	0	0	0	0	1	1	0	0	0	0	0	1	0	1	1	0	1	1	0	0	0	1	0	1
AD001527.1|AC243960.1	1	1	0	0	0	0	0	0	0	0	0	0	1	0	0	0	0	1	0	0	0	0	0	0	1	0	0	0	0	0	1	0	0	0	1	0	0	0	0	0	0	1	1	0	1	1	1	0	1
AD001527.1|AC008105.3	1	1	0	0	0	1	1	1	1	1	1	1	1	1	1	0	1	1	1	1	0	0	0	1	1	1	0	1	1	0	1	1	1	1	0	0	1	1	1	1	1	1	1	1	1	1	1	0	1
AD001527.1|AC130469.1	0	1	1	0	0	1	1	1	1	1	0	1	1	1	1	1	1	1	1	0	0	1	0	1	1	0	0	1	0	0	1	1	1	1	1	0	1	1	0	1	1	1	1	0	1	1	1	0	1
AD001527.1|AC007991.2	0	1	0	0	0	1	1	1	1	1	1	1	1	1	1	1	1	1	1	1	0	1	1	1	1	1	0	0	1	1	1	1	1	1	1	0	1	1	1	0	1	1	1	1	1	1	1	0	1
AD001527.1|AC067852.3	0	1	0	0	0	0	1	0	0	0	0	1	0	1	0	0	0	0	0	0	0	0	0	1	1	0	0	0	0	0	1	0	0	0	0	0	0	0	1	0	0	0	1	0	0	1	1	0	1
AD001527.1|AC093535.1	1	0	0	0	0	0	0	0	0	0	0	1	0	0	0	0	1	1	0	0	0	0	0	0	1	0	0	0	0	1	1	0	1	0	0	0	0	0	1	0	0	0	1	0	0	0	1	0	0
AD001527.1|ALG13-AS1	0	1	0	0	0	0	0	0	0	1	0	1	1	0	1	0	0	1	0	0	0	1	0	1	0	0	0	1	0	1	1	0	0	0	0	0	0	0	1	1	1	0	1	1	0	0	1	0	1
AD001527.1|AC063965.2	1	1	1	0	0	1	1	1	0	1	0	1	1	1	1	0	0	0	1	1	0	1	0	1	1	1	0	1	0	0	1	0	0	0	0	0	0	0	1	1	0	1	1	1	1	1	1	0	1
AD001527.1|AC080162.1	1	1	0	0	0	0	0	1	0	0	0	0	0	1	1	0	0	0	0	0	0	1	0	1	0	0	0	1	0	0	1	0	0	1	0	0	0	0	1	0	0	0	0	1	0	0	0	0	0
AD001527.1|LINC02585	1	1	1	0	0	0	0	0	0	1	0	0	1	0	0	1	0	0	0	0	0	0	0	0	0	0	0	0	0	0	0	0	0	1	0	0	0	0	0	0	0	1	1	0	0	1	1	0	1
AD001527.1|AP002807.1	0	0	0	0	0	0	0	0	0	0	1	0	0	1	0	0	0	0	0	0	0	0	0	1	0	0	0	0	0	0	0	0	0	0	0	0	0	0	0	1	0	1	0	0	0	0	0	0	0
AD001527.1|AL596325.2	0	0	0	0	0	0	0	0	0	1	0	0	1	0	0	0	0	0	0	0	0	0	0	1	1	0	0	0	0	0	0	0	0	0	0	0	0	0	0	0	0	0	0	0	0	0	0	0	0
AD001527.1|AC004832.5	0	1	0	0	0	0	1	0	0	0	0	0	1	1	0	1	0	0	0	0	0	0	0	1	1	0	0	1	0	0	0	1	0	0	1	0	0	0	1	1	1	1	1	0	0	1	0	0	0
AD001527.1|AC107021.1	1	1	0	0	0	0	0	0	0	0	0	1	0	1	0	0	0	0	0	1	1	1	0	1	1	0	0	0	0	0	0	0	0	0	0	0	0	0	1	1	0	1	1	0	1	0	0	0	1
AD001527.1|AC004585.1	1	1	0	0	0	1	0	1	0	0	1	1	1	0	1	0	0	1	0	1	0	0	0	0	1	0	0	0	0	0	1	1	1	1	1	0	1	1	0	1	1	1	1	0	1	1	1	0	1
AD001527.1|AC135178.6	1	1	0	0	0	0	0	0	0	0	0	0	0	0	0	0	0	0	0	0	0	1	0	0	1	0	0	0	0	0	0	0	0	0	0	0	0	0	0	0	0	1	0	0	0	0	0	0	0
AC007098.1|AC087286.2	1	0	0	0	0	0	0	1	0	0	0	0	0	0	0	0	0	0	0	0	0	0	0	0	0	0	0	0	0	0	0	0	0	1	1	0	1	0	0	0	0	0	0	0	1	1	0	0	1
AC007098.1|EP300-AS1	0	0	0	0	0	0	0	1	0	0	0	0	0	0	0	0	0	0	0	0	0	0	0	0	0	0	0	0	0	0	0	0	0	0	0	0	0	0	0	0	0	0	0	0	0	0	0	0	0
AC007098.1|HMGA1P4	0	0	1	0	0	0	0	0	0	0	0	0	0	0	0	0	0	0	0	0	0	0	0	0	0	0	0	0	0	0	0	0	0	0	0	0	0	0	0	0	0	0	0	0	0	0	0	0	0
AC007098.1|AC066613.1	0	1	0	0	0	0	0	0	0	0	0	0	0	0	0	0	0	0	0	0	0	0	0	1	0	0	0	0	0	0	0	0	0	0	0	1	0	0	1	0	0	0	1	0	0	0	0	0	0
AC007098.1|AC090948.3	0	0	0	0	1	0	0	0	0	0	0	0	0	0	0	0	0	0	0	0	0	0	0	0	0	0	0	0	0	0	0	0	0	0	0	0	0	0	0	0	0	0	0	0	0	0	0	0	0
AC007098.1|AL590764.1	1	1	0	1	0	1	0	1	1	0	1	0	1	0	0	0	0	1	0	0	0	0	0	0	0	0	0	0	0	0	1	0	0	0	1	1	0	0	0	0	1	0	1	0	0	1	0	1	1
AC007098.1|TRG-AS1	1	1	0	1	0	1	0	1	0	0	1	0	1	0	0	0	0	0	0	0	0	0	1	0	0	0	0	0	1	0	0	0	0	1	0	1	1	0	0	0	1	1	1	0	1	1	0	1	1
AC007098.1|AC009090.1	0	0	0	0	0	0	0	1	0	0	0	0	0	0	0	1	0	0	0	0	0	0	0	0	0	0	0	0	0	1	0	0	0	0	0	0	0	0	0	0	0	0	0	1	0	0	0	1	0
AC007098.1|SEMA6A-AS1	0	0	0	0	0	0	0	1	0	1	0	0	0	1	0	0	0	0	0	0	1	1	0	1	0	0	0	0	0	1	0	0	0	0	0	0	0	0	0	0	1	1	0	0	0	0	0	0	1
AC007098.1|AC091185.1	0	0	0	0	0	0	0	1	0	0	0	0	0	1	0	0	1	0	0	0	0	1	0	0	0	1	0	1	0	1	0	1	0	1	0	0	1	0	1	1	0	0	1	0	0	0	0	1	0
AC007098.1|AL021707.7	1	0	1	0	1	1	0	1	0	0	0	1	0	0	1	0	0	1	0	0	1	0	1	1	0	0	0	1	0	1	0	0	0	1	0	0	0	1	0	0	1	1	0	0	1	0	0	1	0
AC007098.1|LINC00861	1	1	0	1	0	1	0	1	1	1	1	0	1	0	0	0	0	1	1	1	0	0	1	0	1	0	0	0	1	0	1	1	0	1	1	1	1	1	0	0	1	1	1	0	1	1	0	1	1
AC007098.1|AC079015.1	1	1	0	1	1	1	1	1	0	0	1	1	1	0	1	0	0	1	0	1	1	1	1	1	1	0	1	1	1	1	0	1	1	1	1	1	1	1	1	1	1	1	0	0	1	1	0	1	1
AC007098.1|AC007637.1	0	0	0	0	0	0	0	0	0	0	0	0	0	0	0	0	0	0	0	0	0	0	0	0	0	0	0	0	0	0	0	0	0	0	0	0	0	0	0	0	0	0	0	0	0	0	0	0	0
AC007098.1|AC096733.3	0	0	0	0	0	0	0	0	0	0	0	0	0	0	0	0	0	0	0	0	0	0	0	0	0	0	0	0	0	0	0	0	0	0	0	0	0	0	0	0	0	0	0	0	0	0	0	0	0
AC007098.1|AL022316.1	1	1	0	0	0	1	0	1	0	0	0	0	0	0	0	0	0	0	0	0	0	0	0	0	0	1	0	0	0	0	0	1	0	0	0	0	1	0	0	0	0	1	0	0	0	0	0	0	1
AC007098.1|AC010761.3	0	0	0	0	0	0	0	0	0	1	0	0	0	1	1	0	0	0	0	0	0	1	0	0	0	0	1	1	1	1	0	0	0	0	0	1	0	1	1	1	0	0	1	1	0	0	0	0	0
AC007098.1|AC025627.1	0	1	0	0	0	0	0	0	0	0	0	0	1	0	0	0	0	0	1	0	0	0	0	0	0	0	0	0	1	1	0	0	0	1	0	1	0	0	0	0	0	0	1	0	0	0	0	0	0
AC007098.1|AL080317.1	0	1	0	0	0	0	0	0	0	0	0	0	1	0	0	0	0	0	1	0	0	1	0	0	0	0	0	0	0	1	0	0	0	0	1	1	0	0	0	0	1	0	1	0	1	0	0	0	0
AC007098.1|AL031846.2	0	0	0	0	0	0	0	1	0	0	0	0	0	0	0	0	0	0	0	0	0	0	0	0	0	0	0	1	0	1	0	0	0	0	0	0	0	0	0	0	0	0	0	0	0	0	0	0	0
AC007098.1|LINC02084	0	0	0	1	0	1	1	1	1	0	1	0	0	0	1	0	0	1	0	1	0	0	1	0	0	0	0	0	0	0	1	0	0	0	1	0	1	0	0	0	0	0	1	0	1	1	0	1	1
AC007098.1|KANSL1L-AS1	0	0	0	0	0	0	0	0	0	0	0	0	0	0	0	0	0	0	0	0	0	0	0	0	0	0	0	0	0	0	0	0	0	0	0	0	0	0	0	0	0	0	0	0	0	0	0	0	0
AC007098.1|AL049840.7	0	0	0	0	0	0	0	0	0	0	0	0	0	0	0	0	0	0	0	0	0	0	0	1	0	0	0	0	0	0	0	0	0	0	0	0	0	0	0	0	0	0	0	0	0	0	0	0	0
AC007098.1|AC112491.1	0	0	0	0	0	0	0	0	0	0	0	0	0	0	0	0	0	0	0	0	0	0	0	0	0	0	0	0	0	0	0	0	0	0	1	1	0	0	1	0	0	0	0	0	0	0	0	1	0
AC007098.1|AC253536.3	0	0	0	0	0	0	0	0	0	0	0	0	0	0	0	0	0	0	0	0	1	0	0	0	0	0	0	0	0	1	0	0	0	0	0	0	0	0	0	0	0	0	0	0	0	0	0	0	0
AC007098.1|CFLAR-AS1	1	0	0	1	0	1	0	1	1	1	1	0	0	0	1	0	1	1	1	1	0	1	1	1	1	1	0	1	1	1	1	0	0	1	1	1	1	1	1	1	1	1	0	0	0	0	0	1	1
AC007098.1|AL133342.1	1	1	0	1	0	0	0	0	0	0	0	0	0	0	1	0	0	0	0	0	0	0	0	0	0	0	0	0	0	0	1	0	0	0	0	0	0	0	0	0	0	0	0	0	0	0	0	0	1
AC007098.1|AC025917.1	0	0	0	0	0	0	0	1	0	0	0	0	0	1	0	0	0	0	0	0	0	1	0	1	0	1	0	0	0	0	0	0	0	0	0	0	0	0	0	0	0	0	0	0	0	0	0	0	0
AC007098.1|AF117829.1	0	0	0	0	0	0	0	0	0	0	0	0	0	0	0	0	0	0	0	0	0	0	0	0	0	0	0	0	0	0	0	0	0	0	0	0	0	0	0	0	0	0	0	0	0	0	0	0	0
AC007098.1|AC011481.1	0	0	0	0	1	0	1	0	0	0	0	0	0	0	1	0	0	0	0	0	0	1	0	0	0	1	0	0	0	0	0	1	0	1	0	0	0	0	0	0	1	1	0	0	0	0	0	1	0
AC007098.1|NPTN-IT1	0	0	0	0	0	0	0	0	0	1	0	0	0	0	1	0	0	0	0	0	0	0	0	0	0	0	0	0	0	0	0	0	0	0	0	1	0	0	0	0	0	0	0	0	0	0	0	0	0
AC007098.1|AL135999.1	0	0	0	0	0	0	0	0	0	0	0	0	0	0	0	0	0	0	0	0	0	0	0	0	0	0	0	0	0	0	0	0	0	0	0	0	0	0	0	0	0	0	0	0	0	0	0	1	0
AC007098.1|AP000873.2	0	0	0	0	0	0	0	0	0	0	0	0	0	0	0	0	0	0	0	0	0	0	0	0	0	0	0	0	0	0	0	0	0	0	0	0	0	0	0	0	0	0	0	0	0	0	0	0	0
AC007098.1|EDIL3-DT	1	0	0	0	0	0	0	0	0	0	1	0	0	0	1	0	0	0	0	1	0	0	0	0	0	0	0	0	0	0	0	0	0	0	1	0	1	0	0	0	0	1	0	0	0	0	0	0	0
AC007098.1|AC010618.3	0	0	0	0	0	0	0	0	0	0	0	0	0	0	0	0	0	0	0	0	0	0	0	0	0	0	0	0	0	0	0	0	0	0	0	0	0	0	0	0	0	0	0	0	0	0	0	0	0
AC007098.1|LINC01480	1	1	0	1	0	1	0	1	0	0	1	0	0	0	0	0	0	1	0	1	0	0	0	0	0	1	1	1	1	0	1	1	0	0	1	1	1	1	0	0	1	0	1	0	0	1	0	1	1
AC007098.1|AC004923.4	1	0	0	0	0	0	1	1	0	0	0	0	0	0	1	0	0	0	0	0	0	1	0	0	0	0	0	0	1	1	0	0	0	0	0	0	0	0	0	0	0	0	0	0	0	0	0	0	1
AC007098.1|AC018521.5	0	0	0	0	0	0	0	0	0	0	0	0	0	0	0	0	0	0	0	0	0	0	0	0	0	0	0	0	0	0	0	0	0	0	0	0	0	0	0	0	0	0	0	0	0	0	0	0	0
AC007098.1|AC073487.1	0	0	1	0	1	1	0	1	0	1	1	0	0	0	0	0	0	0	0	0	0	1	0	1	0	1	1	0	0	1	0	0	1	0	0	1	1	1	0	0	0	0	1	0	0	0	1	0	1
AC007098.1|N4BP2L2-IT2	0	1	0	0	0	0	0	1	0	1	0	0	0	0	0	0	0	0	1	0	0	0	0	0	0	0	0	0	0	1	0	0	0	0	0	0	0	0	0	0	1	0	0	0	0	0	0	1	0
AC007098.1|AC105020.5	0	1	0	0	0	0	0	0	0	0	0	0	0	0	0	0	0	0	0	0	0	1	0	1	0	0	0	0	0	0	0	0	0	0	0	0	0	0	0	0	0	0	0	0	0	0	0	0	0
AC007098.1|AC007878.1	1	0	1	0	1	1	0	1	0	1	1	0	0	0	0	0	0	0	1	0	1	0	0	1	0	0	0	0	1	1	1	0	0	0	1	1	0	1	0	0	0	0	1	0	0	0	0	0	0
AC007098.1|AC053513.2	0	0	0	0	0	0	0	0	0	0	0	0	0	0	1	0	0	0	0	1	0	0	0	0	0	1	0	0	0	1	0	0	0	0	0	1	0	0	0	0	0	0	0	0	0	0	0	0	0
AC007098.1|AC100830.2	0	0	0	0	0	0	0	0	0	0	0	0	1	1	1	0	0	0	0	0	0	0	0	0	1	0	0	1	0	1	0	0	0	0	0	0	1	1	1	0	0	0	0	0	0	0	0	0	1
AC007098.1|AL049552.1	0	0	0	0	0	1	0	1	0	1	0	0	0	0	0	1	0	0	0	0	0	0	0	1	0	0	0	1	0	1	0	0	0	0	0	0	0	0	0	0	0	0	0	0	0	0	0	0	1
AC007098.1|MIR29B2CHG	0	0	1	0	0	0	0	0	0	0	0	0	0	0	0	0	0	0	0	0	0	0	0	1	0	0	0	0	0	1	0	0	1	0	0	0	0	0	1	0	0	0	0	0	0	0	0	0	0
AC007098.1|AC124312.2	0	0	0	0	0	0	0	0	0	0	0	0	0	0	0	0	0	0	0	0	0	0	0	0	0	0	0	0	0	0	0	0	0	0	0	0	0	0	0	0	0	0	0	0	0	0	0	0	0
AC007098.1|AC012615.6	0	0	0	0	0	0	0	0	0	0	0	0	0	0	0	0	0	0	0	0	0	0	0	1	0	1	0	1	0	1	0	0	0	0	0	0	0	0	0	0	0	0	0	0	0	0	0	1	0
AC007098.1|AC109460.2	0	0	0	0	0	0	0	0	0	0	0	0	0	1	0	0	0	0	0	0	0	0	0	0	0	0	0	0	0	0	0	0	0	0	0	1	0	0	0	0	0	0	0	0	0	0	0	0	0
AC007098.1|AC068790.5	1	1	0	1	1	0	0	0	0	0	1	0	0	0	1	0	0	0	1	0	1	0	0	1	0	0	0	1	0	1	0	1	1	1	0	0	1	0	0	0	0	0	0	0	1	0	0	1	0
AC007098.1|AC005519.1	0	0	0	0	0	0	0	1	0	1	0	0	0	0	0	0	0	0	1	0	0	0	0	0	0	0	0	1	0	1	0	0	0	1	0	1	0	1	1	0	0	0	0	0	0	0	0	0	0
AC007098.1|AC009704.2	0	0	0	0	0	1	0	1	0	1	0	1	0	0	1	0	0	0	1	1	1	0	1	1	0	0	0	0	0	1	0	0	0	0	0	1	1	0	1	1	0	0	0	0	0	0	0	0	1
AC007098.1|AC243960.1	0	1	0	0	0	0	0	1	0	0	1	0	0	0	0	0	0	1	0	0	0	0	0	0	0	0	0	0	1	0	0	0	0	0	1	0	0	0	0	0	0	0	0	0	0	0	0	1	1
AC007098.1|AC008105.3	1	1	0	1	1	1	1	1	1	1	1	0	1	0	1	0	1	1	1	1	1	0	1	1	0	1	0	1	1	1	1	1	0	1	0	1	1	1	1	1	1	1	1	1	1	1	1	1	1
AC007098.1|AC130469.1	0	1	1	1	1	1	1	1	1	1	0	1	1	1	1	1	1	1	1	0	0	0	1	1	1	0	0	1	1	0	1	1	1	1	1	1	1	1	0	1	1	1	1	0	1	1	1	1	1
AC007098.1|AC007991.2	0	1	0	1	0	1	1	1	1	1	1	1	1	1	1	1	1	1	1	0	0	1	1	0	1	1	1	0	1	1	1	1	1	1	1	1	1	1	1	0	1	1	1	1	1	1	1	1	1
AC007098.1|AC067852.3	0	0	0	0	0	0	1	1	0	0	0	0	0	0	0	0	0	0	0	0	0	0	0	1	1	0	0	0	0	1	0	0	0	0	0	0	0	0	1	0	0	0	0	0	0	0	0	0	1
AC007098.1|AC093535.1	1	0	0	0	0	0	0	1	0	0	0	0	0	0	0	0	1	0	0	0	0	0	0	0	0	0	0	0	0	1	0	0	0	0	1	0	0	0	0	0	0	0	0	0	0	0	0	0	0
AC007098.1|AL513477.2	0	1	1	0	0	0	0	0	0	0	0	0	0	0	0	0	0	0	0	0	0	0	0	0	0	0	0	0	0	0	0	0	0	0	0	0	0	0	0	0	0	0	0	0	0	0	0	0	1
AC007098.1|ALG13-AS1	0	0	0	0	0	0	0	1	0	1	0	0	1	0	0	0	0	0	0	0	0	1	0	1	0	0	0	1	0	1	0	0	0	0	0	0	0	1	0	0	1	0	0	1	0	0	0	1	1
AC007098.1|AC063965.2	0	0	1	0	1	1	1	1	0	1	0	1	1	1	1	0	0	0	1	1	0	1	0	1	0	1	0	1	0	0	1	0	0	0	0	0	0	0	1	1	0	1	0	1	1	1	1	1	1
AC007098.1|AC080162.1	0	0	0	0	0	0	0	1	0	0	0	0	0	1	1	0	0	0	0	0	0	0	0	1	0	0	0	1	0	1	1	0	0	0	1	0	0	0	0	0	0	0	0	0	0	0	0	1	0
AC007098.1|LINC02585	0	1	1	0	0	0	0	0	0	1	0	0	1	0	0	1	0	0	0	0	0	0	0	0	0	0	0	0	0	0	0	0	0	0	0	1	0	0	0	0	0	1	0	0	0	0	0	0	1
AC007098.1|AP002807.1	0	0	0	0	0	0	0	0	0	0	1	0	0	0	0	0	0	0	0	0	0	0	0	0	0	0	0	0	0	0	0	0	0	0	0	0	0	0	0	0	0	1	0	0	0	0	0	1	0
AC007098.1|AL596325.2	0	0	0	0	0	0	0	1	0	1	0	0	0	0	0	0	0	0	0	0	0	0	0	1	0	0	0	0	0	0	0	0	0	0	0	0	0	0	0	0	0	0	0	0	0	0	0	0	0
AC007098.1|AC004832.5	0	1	0	0	1	0	1	1	0	0	0	0	0	1	0	0	0	0	0	0	0	0	0	1	0	0	0	1	0	1	0	1	0	0	1	0	0	0	0	0	1	1	0	0	0	0	0	0	0
AC007098.1|AC107021.1	1	0	0	0	0	0	0	0	0	0	0	1	0	0	0	0	0	0	0	0	1	1	1	1	0	0	0	0	0	0	0	0	0	0	0	0	0	0	1	0	0	1	0	0	1	0	0	0	1
AC007098.1|AC004585.1	1	1	0	1	0	1	0	1	0	0	1	0	1	0	1	0	0	1	0	1	0	0	1	0	1	0	0	0	1	1	1	1	0	1	1	1	1	1	0	1	1	1	1	0	1	1	1	1	1
AC007098.1|AC135178.6	0	1	0	0	0	0	0	0	0	0	0	0	0	0	0	0	0	0	0	0	0	0	0	0	0	0	0	0	0	0	0	0	0	0	0	0	0	0	0	0	0	0	0	0	0	0	0	0	0
AC007098.1|DLEU2	0	0	0	0	0	0	0	1	0	0	0	0	0	0	0	0	0	0	0	0	0	0	0	0	0	0	0	0	0	0	0	0	0	0	0	0	0	0	0	0	0	0	0	0	0	0	0	0	0
AC009509.5|EP300-AS1	0	0	0	1	1	0	1	1	1	0	0	1	1	1	1	1	0	1	1	1	1	1	1	1	1	1	0	1	1	1	1	0	1	0	0	0	1	0	1	1	1	0	0	1	0	1	0	1	0
AC009509.5|HMGA1P4	0	0	1	1	1	1	1	1	0	0	0	1	1	0	1	1	1	1	1	1	1	0	1	1	1	1	0	1	1	1	1	0	1	0	1	0	1	1	1	1	0	0	1	1	0	1	1	1	0
AC009509.5|AL022328.1	0	0	1	1	1	0	1	1	0	1	1	1	0	1	1	1	1	1	0	1	0	0	1	1	1	1	1	1	0	1	1	0	1	0	1	0	1	0	1	1	0	1	0	1	0	1	0	1	0
AC009509.5|AC002553.2	0	0	1	1	1	1	1	1	1	1	0	1	0	1	1	1	0	1	1	1	0	1	1	1	1	1	0	1	1	1	1	1	1	1	1	1	1	1	1	1	0	0	0	1	0	1	1	1	0
AC009509.5|AL590764.1	1	1	1	1	1	1	1	1	1	1	1	1	1	0	1	1	1	1	1	1	1	0	1	1	1	1	1	1	1	1	1	1	1	1	1	1	1	1	1	1	1	0	1	1	1	1	1	1	1
AC009509.5|TRG-AS1	1	1	0	1	1	1	1	1	1	1	1	1	1	1	1	1	1	1	1	1	1	1	1	1	1	1	1	1	1	1	1	1	1	1	1	1	1	1	1	1	1	1	1	1	1	1	1	1	1
AC009509.5|AC009090.1	0	0	1	1	1	1	1	1	1	1	1	1	1	1	1	1	1	1	1	1	1	1	1	1	1	1	1	1	1	1	1	1	1	1	1	1	1	1	1	1	1	1	0	1	1	1	1	1	1
AC009509.5|AC091185.1	1	0	0	1	1	1	1	1	1	1	1	1	1	1	1	1	1	1	1	1	1	1	1	1	1	1	1	1	1	1	1	1	1	1	1	1	1	1	1	1	1	1	1	1	1	1	1	1	1
AC009509.5|AL513327.1	0	0	1	1	1	1	1	1	1	1	1	1	1	1	1	1	1	1	1	1	1	0	1	1	1	1	1	1	1	1	1	1	1	1	1	1	1	1	1	1	1	0	0	1	1	1	1	1	1
AC009509.5|LINC00861	1	1	1	1	1	1	1	1	1	1	1	1	1	1	1	1	1	1	1	1	1	1	1	1	1	1	1	1	1	1	1	1	1	1	1	1	1	1	1	1	1	1	1	1	1	1	1	1	1
AC009509.5|IRF1-AS1	0	0	0	1	1	0	1	1	0	0	0	1	0	0	1	1	0	1	0	1	0	0	1	1	0	1	0	1	0	1	1	0	1	0	1	0	1	0	1	0	0	0	0	1	0	1	1	1	0
AC009509.5|AC079015.1	1	1	0	1	1	1	1	1	1	1	1	1	1	0	1	1	1	1	1	1	1	1	1	1	1	1	1	1	1	1	1	1	1	1	1	1	1	1	1	1	1	1	1	1	1	1	1	1	1
AC009509.5|AC007637.1	0	0	0	0	0	0	0	0	0	0	0	0	0	0	0	0	0	0	0	0	0	0	0	1	0	1	0	0	0	1	0	0	1	0	0	0	0	0	1	0	0	0	0	0	0	0	0	0	0
AC009509.5|AC096733.3	0	0	1	0	0	0	0	0	0	0	0	0	0	0	0	0	0	0	0	0	0	0	0	1	0	1	0	0	0	0	0	0	1	0	0	0	0	0	1	0	0	0	0	0	0	0	0	1	0
AC009509.5|AL512791.1	0	0	0	0	1	0	1	1	0	1	0	1	0	1	1	1	0	0	0	0	0	0	0	1	1	1	1	1	1	1	0	0	1	1	0	1	1	1	1	0	0	0	0	1	0	0	1	1	0
AC009509.5|AL109936.3	0	0	0	0	1	0	0	1	0	0	0	1	0	1	0	0	0	0	0	1	0	1	0	1	0	1	0	1	1	1	0	0	1	0	0	0	0	0	1	0	0	0	0	0	0	0	0	0	0
AC009509.5|AC025627.1	0	1	1	0	1	0	1	1	1	1	1	1	1	0	1	1	0	1	1	1	0	1	1	1	1	1	0	1	1	1	1	1	1	1	1	1	1	1	1	0	1	0	1	1	0	1	1	1	1
AC009509.5|ARHGAP27P1-BPTFP1-KPNA2P3	0	0	1	1	1	1	1	1	0	1	1	1	1	1	1	1	1	1	1	1	1	1	1	1	1	1	1	1	1	1	1	0	1	1	1	1	1	1	1	1	1	0	0	1	0	1	1	1	1
AC009509.5|CR936218.1	1	0	1	1	1	1	1	1	1	1	1	1	1	1	1	1	1	1	1	1	1	1	1	1	1	1	1	1	1	1	1	0	1	1	1	1	1	1	1	1	1	0	0	1	0	1	1	1	1
AC009509.5|PCED1B-AS1	0	0	0	1	0	1	0	1	1	1	1	1	1	0	0	0	1	1	0	1	0	0	1	1	1	1	0	1	1	1	1	0	1	1	1	1	1	0	1	0	1	0	0	1	1	1	1	1	1
AC009509.5|AC012181.2	0	0	0	0	1	0	1	1	0	1	0	1	1	0	1	1	0	1	0	1	0	0	1	1	1	1	1	1	1	1	1	0	1	1	1	1	0	1	1	0	1	0	0	1	0	0	1	1	0
AC009509.5|AC139887.1	0	0	1	1	1	0	1	1	0	1	0	1	1	1	1	1	1	1	1	1	1	1	1	1	1	1	1	1	1	1	1	0	1	0	1	1	1	0	1	1	0	0	0	1	0	1	0	1	0
AC009509.5|RUSC1-AS1	0	0	1	0	1	1	1	1	0	0	0	1	1	0	1	1	0	1	1	1	0	1	1	1	1	1	1	1	1	1	0	0	1	1	0	1	1	1	1	1	0	0	0	1	0	1	1	1	0
AC009509.5|LINC02084	1	0	1	1	1	1	1	1	1	1	1	1	1	1	1	1	1	1	0	1	1	1	1	1	1	1	1	1	1	1	1	1	1	1	1	1	1	1	1	1	1	1	1	1	1	1	1	1	1
AC009509.5|AL049840.7	0	0	1	1	1	1	1	1	1	1	1	1	1	1	1	1	1	1	1	1	1	1	1	1	1	1	1	1	1	1	1	0	1	1	1	1	1	1	1	1	0	0	0	1	1	1	1	1	1
AC009509.5|AC112491.1	0	0	0	1	1	0	0	1	1	1	1	1	1	1	1	1	0	1	1	1	1	1	1	1	1	1	1	1	1	1	0	1	1	1	1	1	1	0	1	1	1	1	1	1	1	1	1	1	1
AC009509.5|Z83843.1	0	0	0	0	1	1	1	1	0	1	0	1	1	1	1	1	1	1	0	1	1	0	1	1	1	1	1	1	0	1	1	0	1	0	0	0	1	0	1	0	1	0	0	1	0	0	1	1	0
AC009509.5|AC253536.3	0	0	1	1	1	1	1	1	0	1	0	1	1	1	1	1	1	1	1	1	1	1	1	1	1	1	1	1	1	1	1	0	1	1	0	1	1	0	1	1	1	0	0	1	1	1	1	1	0
AC009509.5|AC108010.1	0	0	0	0	0	0	0	1	0	1	0	1	0	1	0	0	0	0	0	0	0	0	0	1	1	1	0	1	0	1	0	0	1	0	0	0	0	0	1	0	0	0	0	1	0	0	0	1	0
AC009509.5|AC093110.1	0	0	1	0	1	1	1	1	0	1	1	1	1	1	1	1	1	1	1	1	1	0	1	1	1	1	1	1	1	1	1	0	1	1	0	1	1	0	1	0	0	0	0	1	0	1	1	1	0
AC009509.5|AF117829.1	0	0	0	1	1	1	1	1	1	1	1	1	1	1	1	1	1	1	1	1	1	0	1	1	1	1	1	1	1	1	1	0	1	0	1	1	1	1	1	1	1	0	0	1	1	1	1	1	1
AC009509.5|AC011481.1	0	0	1	1	1	1	1	1	1	1	1	1	1	1	1	1	1	1	1	1	1	1	1	1	1	1	1	1	1	1	1	1	1	1	1	1	1	1	1	1	1	1	0	1	1	1	1	1	1
AC009509.5|AL162586.1	0	0	0	0	1	0	1	1	0	0	0	1	1	1	0	1	0	1	0	1	1	1	1	1	1	1	1	1	1	1	0	0	1	0	0	0	0	1	1	0	0	0	0	1	0	1	1	1	0
AC009509.5|AL135999.1	0	0	1	1	1	1	1	1	1	1	1	1	1	1	1	1	1	1	1	1	1	1	1	1	1	1	1	1	1	1	1	1	1	1	1	1	1	1	1	1	1	0	1	1	1	1	1	1	1
AC009509.5|AC004148.1	0	0	0	0	1	1	1	1	1	1	0	1	1	1	1	1	1	1	1	1	0	0	1	1	0	1	1	1	0	1	1	0	1	0	0	1	1	1	1	0	1	0	0	1	0	1	1	1	0
AC009509.5|AL049840.2	0	0	0	0	1	0	0	1	0	1	0	1	1	1	0	0	0	0	1	1	0	0	0	1	1	1	0	1	1	1	1	0	1	0	0	1	1	0	1	0	0	0	0	1	0	0	1	1	0
AC009509.5|USP30-AS1	1	0	0	1	1	1	0	1	1	0	1	1	1	0	1	1	0	1	1	1	0	0	1	1	1	1	1	1	0	1	0	1	1	0	1	1	1	1	1	1	1	0	0	1	1	1	1	1	0
AC009509.5|EDIL3-DT	1	0	0	1	1	1	1	1	1	0	1	1	0	1	1	1	1	1	0	1	1	0	1	1	1	1	1	1	1	1	1	0	1	1	1	0	1	0	1	1	0	1	0	1	1	1	1	1	1
AC009509.5|AC008906.1	1	0	0	1	1	0	1	1	1	0	1	1	0	0	1	1	1	1	0	1	1	0	1	1	1	1	1	1	0	1	1	0	1	1	1	0	1	0	1	0	0	0	0	1	0	1	1	1	1
AC009509.5|LINC01480	1	0	1	1	1	1	1	1	1	1	1	1	1	0	1	1	1	1	1	1	1	1	1	1	1	1	1	1	1	1	1	1	1	1	1	1	1	1	1	1	1	0	1	1	1	1	1	1	1
AC009509.5|AC021078.1	0	0	0	0	1	0	0	1	0	1	0	1	0	0	0	0	0	0	0	1	0	0	0	1	0	1	0	1	0	1	0	0	1	0	0	0	0	0	1	0	0	0	0	1	0	0	1	1	0
AC009509.5|AC018521.5	0	0	1	0	0	0	0	0	0	0	0	1	0	0	0	0	0	0	0	0	0	0	0	1	0	1	0	0	0	1	0	0	1	0	0	0	0	0	1	0	0	0	0	0	0	0	0	0	0
AC009509.5|AC099850.4	0	1	0	1	1	0	0	1	0	1	1	1	1	0	0	0	0	1	0	1	1	0	1	1	1	1	1	1	1	1	0	0	0	1	0	1	1	1	1	0	1	1	0	1	0	1	1	1	1
AC009509.5|AC090589.3	0	0	1	0	1	0	1	1	1	1	1	1	1	1	1	1	0	1	1	1	1	1	1	1	1	1	1	1	1	1	0	0	1	1	0	1	1	1	1	0	0	0	0	1	0	1	1	1	1
AC009509.5|AL132989.1	0	0	0	0	1	1	1	1	0	1	0	1	1	1	1	0	0	0	0	1	1	0	1	1	1	1	0	1	0	1	1	0	1	0	0	1	1	0	1	0	0	0	0	1	0	0	1	1	0
AC009509.5|FAM13A-AS1	0	0	1	1	1	1	1	1	1	1	1	1	1	1	1	1	1	1	1	1	1	1	1	1	1	1	1	1	1	1	1	1	1	1	1	1	1	1	1	1	1	1	0	1	0	1	1	1	1
AC009509.5|MIR155HG	1	1	0	1	1	1	1	1	1	1	1	1	1	0	1	0	1	1	1	1	0	0	1	1	1	1	1	1	1	1	1	1	1	1	1	1	1	1	1	1	1	0	1	1	1	1	1	1	1
AC009509.5|AC105020.5	0	1	1	1	1	0	1	1	1	1	1	1	1	1	1	1	0	1	1	1	1	1	1	1	1	1	1	1	1	1	0	1	1	1	1	1	0	1	1	1	1	1	1	1	1	1	1	1	0
AC009509.5|SCARNA9	0	0	0	0	0	0	0	1	0	0	0	1	0	0	0	0	0	0	0	1	1	0	0	1	1	1	1	0	0	1	0	0	1	0	0	0	0	0	1	0	0	0	0	1	0	0	0	0	0
AC009509.5|AC010186.3	0	0	0	1	1	0	1	1	0	0	1	1	0	0	1	1	1	1	0	1	0	0	1	1	0	1	0	1	0	1	1	0	1	0	1	0	1	0	1	0	0	1	0	1	0	0	0	1	0
AC009509.5|SH3BP5-AS1	0	0	1	0	1	0	1	1	0	1	0	1	1	0	0	1	0	0	1	1	0	0	0	1	1	1	0	1	1	1	0	0	1	0	0	0	0	0	1	0	0	0	0	1	0	1	1	1	0
AC009509.5|AC096992.2	0	0	0	1	1	0	0	1	0	0	0	1	0	0	1	1	0	1	0	1	0	0	1	1	1	1	1	1	1	1	1	0	1	0	0	0	0	0	1	0	0	0	0	1	0	0	1	1	0
AC009509.5|HCG27	0	0	1	1	1	1	1	1	1	1	1	1	1	1	1	1	1	1	1	1	1	1	1	1	1	1	1	1	1	1	1	1	1	1	1	1	1	0	1	1	1	0	0	1	1	1	1	1	1
AC009509.5|AC009120.3	0	0	0	1	1	1	1	1	1	1	1	1	1	1	0	1	1	1	1	0	1	1	1	1	1	1	1	1	1	1	0	0	1	1	0	1	1	1	1	0	0	0	0	1	0	1	0	1	0
AC009509.5|AC138207.4	0	0	0	1	1	0	1	1	1	0	0	1	0	0	1	1	0	1	0	1	1	1	1	1	0	1	1	1	0	1	0	0	1	0	1	0	1	0	1	1	0	0	0	1	0	0	0	1	0
AC009509.5|AC009120.2	0	0	0	0	1	0	1	1	0	1	0	1	1	1	1	1	0	1	1	1	0	0	1	1	1	1	1	1	1	1	1	0	1	1	0	1	1	1	1	0	1	0	0	1	0	1	1	1	0
AC009509.5|AC005104.1	0	0	1	1	1	1	1	1	1	1	1	1	1	1	1	1	1	1	1	1	1	0	1	1	1	1	1	1	1	1	1	1	1	1	0	1	1	0	1	1	1	0	0	1	1	1	1	1	1
AC009509.5|AL928654.2	0	0	1	0	1	1	1	1	0	1	0	1	1	1	1	1	0	0	1	0	0	0	1	1	0	1	0	1	0	1	1	0	1	0	0	0	1	0	1	0	0	0	0	1	0	0	1	1	0
AC009509.5|AP006621.2	0	0	0	1	1	0	1	1	1	1	0	1	1	1	1	1	0	0	1	1	0	0	0	1	1	1	1	1	1	1	0	0	1	1	1	1	1	1	1	0	1	0	0	1	0	1	1	1	0
AC009509.5|AC100830.2	0	0	0	1	1	1	1	1	1	1	1	1	1	1	1	1	1	1	1	1	1	1	1	1	1	1	1	1	1	1	1	1	1	1	1	1	1	1	1	1	1	1	1	1	0	1	1	1	1
AC009509.5|AP003392.1	0	0	0	0	1	1	1	1	0	1	1	1	1	1	1	1	0	1	1	1	1	1	1	1	1	1	1	1	1	1	0	0	1	0	0	1	1	1	1	0	0	0	0	1	0	0	1	1	0
AC009509.5|AC000123.1	0	0	0	0	0	0	0	1	0	0	0	0	1	0	0	0	0	0	0	1	0	0	0	1	0	1	0	0	0	1	0	0	1	0	0	1	0	0	1	0	0	0	0	1	0	0	1	1	0
AC009509.5|AL049552.1	0	0	1	1	1	1	1	1	1	1	1	1	1	1	1	1	1	1	1	1	1	1	1	1	1	1	1	1	1	1	1	1	1	1	1	1	1	1	1	1	1	0	0	1	1	1	1	1	1
AC009509.5|AC138028.4	0	0	0	1	1	1	1	1	1	1	1	1	1	1	1	1	1	1	1	1	1	1	1	1	1	1	1	1	1	1	1	0	1	1	0	1	1	1	1	1	1	0	0	1	0	1	1	1	0
AC009509.5|AC124312.2	0	0	0	0	0	0	0	0	0	0	0	0	0	0	0	0	0	0	0	0	0	0	0	1	0	0	0	0	0	0	0	0	1	0	0	0	0	0	1	0	0	0	0	0	0	0	0	0	0
AC009509.5|AC007566.1	0	0	0	0	1	0	1	1	0	1	0	1	0	0	1	1	0	1	0	1	0	0	0	1	1	1	0	1	1	1	0	0	1	1	1	0	1	0	1	0	0	0	0	1	0	0	1	1	0
AC009509.5|AC012615.6	0	0	1	1	1	1	1	1	1	1	1	1	1	1	1	1	1	1	1	1	1	1	1	1	1	1	1	1	1	1	1	1	1	1	1	1	1	1	1	1	1	0	1	1	1	1	1	1	1
AC009509.5|AC109460.2	0	0	1	1	1	1	1	1	1	1	1	1	1	1	1	1	1	1	1	1	1	1	1	1	1	1	1	1	1	1	1	1	1	1	0	1	1	1	1	1	1	0	0	1	0	1	1	1	1
AC009509.5|AC116366.2	0	0	0	1	1	1	1	1	1	1	1	1	1	1	1	1	1	1	1	1	1	1	1	1	1	1	1	1	1	1	1	1	1	1	1	1	1	1	1	1	1	1	0	1	0	1	1	1	1
AC009509.5|AC005519.1	0	0	1	1	1	1	1	1	1	1	1	1	1	1	1	1	1	1	1	1	1	1	1	1	1	1	1	1	1	1	1	1	1	1	1	1	1	1	1	1	1	0	1	1	1	1	1	1	1
AC009509.5|AC004918.5	0	0	0	0	0	0	0	0	0	0	0	1	0	0	0	0	0	0	0	1	0	0	0	1	0	1	0	0	0	1	0	0	1	0	0	0	0	0	1	0	0	0	0	1	0	0	0	0	0
AC009509.5|AL450384.2	0	0	1	1	1	1	1	1	0	1	1	1	1	1	1	1	0	1	1	1	1	1	1	1	1	1	1	1	1	1	1	1	1	1	1	1	1	1	1	1	1	0	0	1	0	1	1	1	0
AC009509.5|AC009704.2	1	0	1	1	1	1	1	1	1	1	1	1	1	1	1	1	1	1	1	1	1	1	1	1	1	1	1	1	1	1	1	0	1	1	1	1	1	1	1	1	1	1	1	1	1	1	1	1	1
AC009509.5|AC243960.1	1	0	0	1	1	1	1	1	1	1	1	1	1	0	1	1	1	1	1	1	1	0	1	1	1	1	1	1	1	1	1	1	1	1	1	1	1	1	1	1	1	1	1	1	1	1	1	1	1
AC009509.5|AC008105.3	1	1	1	1	1	1	1	1	1	1	1	1	1	1	1	1	1	1	1	1	1	1	1	1	1	1	1	1	1	1	1	1	1	1	1	1	1	1	1	1	1	1	1	1	1	1	1	1	1
AC009509.5|AC007991.2	0	1	0	1	1	1	1	1	1	1	1	1	1	1	1	1	1	1	1	1	1	1	1	1	1	1	1	1	1	1	1	1	1	1	1	1	1	1	1	1	1	1	1	1	1	1	1	1	1
AC009509.5|AC002550.2	0	0	0	1	1	1	1	1	0	1	1	1	1	1	1	1	1	1	0	1	0	1	1	1	1	1	1	1	1	1	0	0	1	1	1	1	1	1	1	1	1	0	0	1	0	1	1	1	0
AC009509.5|AC116914.2	0	1	1	0	1	1	1	1	1	1	1	1	1	1	1	1	1	1	1	1	0	1	1	1	1	1	1	1	1	1	1	1	1	1	0	1	1	1	1	1	1	0	1	1	1	1	1	1	1
AC009509.5|AC012181.1	0	0	0	0	1	1	1	1	0	1	0	1	1	0	1	1	0	1	1	1	0	1	1	1	1	1	1	1	1	1	1	0	1	1	1	1	1	1	1	0	1	0	0	1	0	1	1	1	0
AC009509.5|AL513477.2	0	1	1	1	1	1	1	1	1	1	1	1	1	1	1	1	0	1	1	1	0	1	1	1	1	1	0	1	1	1	0	0	1	0	1	1	1	0	1	1	1	1	0	1	0	1	1	1	1
AC009509.5|ALG13-AS1	0	0	0	1	1	1	1	1	1	1	1	1	1	0	1	1	1	1	1	1	1	1	1	1	1	1	1	1	0	1	1	1	1	1	0	1	1	1	1	1	1	0	0	1	1	1	1	1	1
AC009509.5|AP002807.1	0	0	1	1	1	1	1	1	1	0	1	1	0	1	1	1	1	1	0	1	1	1	1	1	1	1	1	1	1	1	1	0	1	0	1	0	1	1	1	1	0	1	0	1	1	1	1	1	1
AC009509.5|AL596325.2	0	0	1	1	1	1	0	1	0	1	1	1	1	1	1	1	1	1	1	1	1	0	1	1	1	1	1	1	1	1	1	1	1	1	0	1	1	1	1	1	1	1	0	1	0	1	1	1	0
AC009509.5|LINC00472	0	0	0	0	0	0	0	0	0	0	0	0	0	0	0	0	0	0	0	0	0	0	0	1	0	0	0	0	0	0	0	0	1	0	0	0	0	0	0	0	0	0	0	0	0	0	0	0	0
AC009509.5|AC107021.1	1	0	0	1	1	1	1	1	1	1	1	1	1	1	1	1	1	1	1	1	1	1	1	1	1	1	1	1	1	1	1	1	1	1	1	1	1	1	1	1	0	1	0	1	1	1	1	1	1
AC009509.5|AC004585.1	1	1	0	1	1	1	1	1	1	1	1	1	1	0	1	1	1	1	1	1	1	1	1	1	1	1	1	1	1	1	1	1	1	1	1	1	1	1	1	1	1	1	1	1	1	1	1	1	1
AC009509.5|AL022328.2	0	0	0	0	1	0	0	1	0	0	0	1	0	0	1	1	1	1	1	1	0	0	1	1	0	1	1	1	1	1	1	0	1	0	0	0	0	0	1	0	0	0	0	1	0	1	1	1	0
AC009509.5|AL021707.3	0	0	0	1	1	1	1	1	1	1	1	1	1	1	1	1	1	1	1	1	0	1	1	1	1	1	1	1	1	1	1	1	1	1	1	1	1	1	1	1	0	0	0	1	0	1	1	1	1
AC009509.5|AL354733.3	0	0	0	0	1	1	1	1	0	1	0	1	1	0	1	1	0	1	0	1	0	0	1	1	0	1	1	1	1	1	1	0	1	0	0	0	1	0	1	0	0	0	0	1	0	1	0	0	0
AC009509.5|AC004492.1	0	0	0	0	1	1	1	1	0	0	1	1	1	1	1	1	0	1	1	1	1	1	1	1	1	1	0	1	1	1	0	0	1	1	0	1	1	1	1	0	0	0	1	1	1	0	1	1	0
AC009509.5|DLEU2	0	0	0	1	1	1	1	1	1	1	1	1	0	0	1	1	1	1	1	1	1	1	1	1	1	1	1	1	0	1	1	1	1	1	1	0	1	0	1	1	1	0	0	1	1	1	1	1	1
AL139287.1|PCED1B-AS1	1	1	0	1	1	1	1	1	1	1	1	1	1	0	1	1	1	1	1	1	1	0	1	1	1	1	1	0	1	1	1	1	1	1	1	1	1	1	1	1	1	1	1	1	1	1	1	1	1
AL139287.1|AC099850.4	1	1	0	1	1	1	1	1	1	1	1	1	1	1	1	1	1	1	1	1	1	1	1	1	1	1	1	1	1	1	1	1	1	1	0	1	1	1	1	1	1	1	1	1	1	1	1	1	1
AL139287.1|ANKRD10-IT1	0	0	0	0	0	1	0	0	1	1	0	1	1	0	0	0	0	0	1	0	0	0	0	0	0	0	0	0	0	1	0	0	0	0	0	1	1	1	0	0	1	0	0	1	1	0	1	0	0
AL139287.1|AC026401.3	1	1	0	1	0	1	1	1	1	0	1	1	1	0	1	0	1	1	0	1	1	0	1	0	1	0	0	0	0	1	1	1	1	1	1	1	1	0	0	1	1	1	1	1	1	1	1	1	1
AL139287.1|ZNF710-AS1	0	0	1	0	0	0	0	0	0	0	0	0	0	0	0	0	0	0	0	0	0	0	0	0	0	0	0	0	0	0	0	0	0	0	0	0	0	0	0	0	0	0	0	0	0	0	0	0	0
AL139287.1|MSC-AS1	1	1	0	1	0	1	1	1	1	0	1	1	1	0	0	0	1	1	1	1	1	0	1	0	1	0	1	0	0	1	1	1	1	0	1	1	1	1	0	1	1	1	1	1	1	1	1	1	1
AC087286.2|AC093001.1	1	1	1	1	1	1	1	1	1	1	1	1	1	1	1	1	1	1	1	1	1	1	1	1	1	1	1	1	1	1	1	1	1	1	1	1	1	1	1	1	1	1	1	1	1	1	1	1	0
AC087286.2|EP300-AS1	0	0	0	0	1	0	0	1	0	0	0	1	0	1	1	1	0	0	0	1	0	1	0	1	0	1	0	1	0	0	0	0	0	0	0	0	0	0	1	1	1	0	0	0	0	0	0	1	0
AC087286.2|HMGA1P4	0	0	1	1	1	0	0	0	0	0	0	0	0	1	1	1	1	1	0	0	0	0	0	1	0	1	0	0	0	0	0	1	0	0	0	0	0	0	1	1	0	0	0	0	0	0	0	1	0
AC087286.2|AL022328.1	0	0	0	0	1	0	1	0	0	1	1	0	0	1	0	1	0	0	0	0	0	0	0	0	0	1	0	1	0	0	1	1	0	0	0	0	0	0	0	1	0	0	0	0	0	0	0	1	0
AC087286.2|AC002553.2	0	0	0	0	1	0	0	0	0	0	0	0	0	1	1	1	0	0	1	1	0	1	0	0	0	1	0	1	0	0	1	1	0	0	0	1	0	1	1	1	0	0	0	0	0	0	0	1	0
AC087286.2|AC066613.1	0	1	1	0	1	1	1	0	0	1	1	1	1	1	1	1	0	1	0	0	0	1	1	1	0	1	0	1	0	0	1	1	0	0	0	1	0	1	1	1	1	0	1	0	0	0	1	1	0
AC087286.2|AC090948.3	0	0	1	0	1	0	0	0	0	1	0	1	0	1	0	1	0	0	0	0	0	0	0	1	0	0	0	1	0	0	1	1	0	0	0	1	0	1	0	1	1	1	0	0	0	0	1	1	0
AC087286.2|AL590764.1	1	1	1	1	1	1	1	0	1	0	1	1	1	0	0	1	1	1	1	1	0	0	1	0	1	1	0	0	1	0	1	1	0	0	1	1	0	1	1	1	1	0	1	0	0	0	1	1	1
AC087286.2|TRG-AS1	1	1	0	1	1	1	1	0	0	1	1	1	1	1	1	1	1	1	1	1	0	1	1	1	1	1	1	1	1	0	1	1	0	1	0	1	1	1	1	1	1	1	1	0	1	1	1	1	0
AC087286.2|AC009090.1	0	0	1	0	1	1	1	0	1	1	1	1	1	1	0	1	0	1	0	0	0	1	1	1	0	1	0	1	0	1	1	1	1	0	0	0	0	1	0	1	1	0	0	1	0	0	1	1	0
AC087286.2|SEMA6A-AS1	0	1	0	0	1	1	1	0	0	1	1	1	1	1	1	1	1	1	0	1	1	1	1	1	0	1	1	1	0	1	1	1	1	0	0	1	0	1	1	1	1	1	0	0	0	0	1	1	0
AC087286.2|AC091185.1	0	0	0	0	1	1	1	0	0	1	1	1	1	1	1	1	1	1	0	1	0	1	1	1	1	1	1	1	0	1	1	1	0	1	0	1	1	1	1	1	1	1	1	1	0	0	1	1	0
AC087286.2|AL021707.7	1	0	1	0	1	1	1	0	0	1	1	1	0	1	1	1	0	1	1	1	1	0	1	1	1	1	1	1	0	1	1	1	0	1	0	1	0	1	1	1	1	1	1	0	1	0	1	1	0
AC087286.2|AL513327.1	0	0	1	0	1	1	1	0	0	1	1	1	0	1	1	1	0	1	0	1	0	0	0	1	0	1	0	1	0	0	1	1	0	0	0	1	0	1	1	1	1	0	0	1	0	0	0	1	0
AC087286.2|LINC00861	0	1	1	1	1	1	1	0	1	1	1	1	1	1	1	1	1	1	1	1	1	1	1	0	1	1	1	1	1	0	1	1	0	1	1	1	1	1	1	1	1	1	1	0	1	1	1	1	0
AC087286.2|AC079015.1	0	1	0	1	1	1	1	0	0	0	1	1	1	1	1	1	1	1	0	1	1	1	1	1	1	1	1	1	1	1	1	1	1	1	1	1	1	1	1	1	1	1	1	1	0	1	1	1	1
AC087286.2|AC096733.3	0	0	0	0	0	0	0	0	0	0	0	0	0	0	0	1	0	0	0	0	0	0	0	0	0	0	0	0	0	0	0	0	0	0	0	0	0	0	0	0	0	0	0	0	0	0	0	1	0
AC087286.2|AL022316.1	1	1	0	0	1	1	0	0	0	0	1	1	0	0	0	1	1	1	0	1	0	0	0	1	0	1	1	1	0	0	1	1	0	0	0	1	1	1	1	1	1	1	0	0	0	0	1	1	1
AC087286.2|AC010761.3	0	0	1	0	1	1	1	0	0	1	1	1	0	1	1	1	0	1	0	0	0	1	0	1	1	1	1	1	1	1	1	1	0	0	0	1	0	1	1	1	1	0	1	1	0	0	0	1	0
AC087286.2|AC025627.1	0	1	1	0	1	0	1	0	0	1	0	1	1	1	0	1	0	0	1	0	0	1	0	0	1	0	0	1	1	1	0	1	0	1	0	1	0	1	1	0	1	0	1	0	0	0	1	0	0
AC087286.2|ARHGAP27P1-BPTFP1-KPNA2P3	0	1	1	0	1	1	1	0	0	1	1	1	0	1	0	1	0	0	0	0	0	1	0	1	0	1	0	1	0	0	1	1	0	0	0	0	0	1	0	1	1	0	0	0	0	0	0	1	0
AC087286.2|AL080317.1	0	1	1	0	1	1	1	0	0	1	1	1	1	1	1	1	0	0	1	1	0	1	0	1	1	1	0	1	0	1	0	1	0	0	0	1	0	1	1	1	1	1	1	0	0	0	1	1	0
AC087286.2|CR936218.1	0	0	1	0	1	1	1	0	0	1	1	1	0	1	1	1	0	0	0	0	0	1	1	1	1	1	0	1	0	1	1	1	1	0	0	0	0	1	1	0	1	0	0	0	0	0	1	1	0
AC087286.2|AL031846.2	0	0	1	0	1	1	1	0	0	1	1	1	1	1	1	1	1	1	0	1	0	1	1	1	1	1	1	1	0	1	1	1	0	0	0	1	0	1	1	1	1	0	1	0	0	0	1	1	0
AC087286.2|AC139887.1	0	0	1	0	1	0	1	0	0	0	0	1	0	1	1	1	0	0	1	0	0	0	0	0	0	1	0	1	0	0	1	1	0	0	0	0	0	0	1	1	0	0	0	0	0	0	0	0	0
AC087286.2|RUSC1-AS1	0	0	0	0	1	0	0	0	0	0	0	1	0	1	0	1	0	0	0	0	0	1	0	1	0	0	0	1	0	0	0	1	0	0	0	0	0	0	1	0	1	0	0	0	0	0	0	1	0
AC087286.2|LINC02084	0	0	1	1	1	1	1	0	1	0	1	1	1	1	1	1	1	1	0	1	0	1	1	1	0	1	1	1	0	0	1	1	0	0	0	1	1	1	1	1	1	1	1	0	1	0	1	1	1
AC087286.2|KANSL1L-AS1	0	0	1	0	1	1	1	0	0	1	1	1	0	1	1	1	0	1	0	0	0	1	0	1	0	1	1	1	0	0	1	1	0	0	0	1	0	1	1	1	1	0	0	0	0	0	1	1	0
AC087286.2|AL049840.7	0	0	1	0	1	1	1	0	0	1	1	0	0	1	1	1	0	1	0	0	0	1	1	1	0	0	0	1	0	0	1	1	0	0	0	0	0	1	0	1	1	0	0	0	0	0	1	1	0
AC087286.2|AC112491.1	0	0	0	1	1	0	0	0	0	0	1	0	0	1	0	1	0	1	0	0	0	1	0	1	0	0	0	0	0	0	0	1	0	0	0	1	0	0	1	1	1	1	1	0	0	0	0	1	0
AC087286.2|AC253536.3	0	0	0	0	1	0	0	0	0	0	0	1	0	1	0	1	0	0	0	0	1	1	0	1	0	1	0	1	0	1	1	0	0	0	0	1	0	0	1	1	1	0	0	0	0	0	0	0	0
AC087286.2|CFLAR-AS1	1	1	1	1	1	1	1	0	1	1	1	1	1	1	1	1	1	1	1	1	1	1	1	1	1	1	1	1	1	1	1	1	1	1	1	1	1	1	1	1	1	1	1	1	0	0	1	1	0
AC087286.2|AL133342.1	0	1	0	1	1	1	1	0	1	0	1	0	0	1	1	1	0	1	0	0	0	0	0	1	0	1	0	0	0	0	1	1	0	0	0	1	0	0	0	1	1	0	0	0	0	0	0	1	0
AC087286.2|AC093110.1	0	0	0	0	1	1	1	0	0	0	1	1	0	1	0	1	0	0	0	0	0	0	0	0	0	1	0	1	0	0	0	1	0	0	0	0	0	0	0	0	1	0	0	0	0	0	0	1	0
AC087286.2|AC025917.1	0	0	1	0	1	1	1	0	0	1	1	1	1	1	1	1	1	1	0	1	0	1	0	1	1	1	1	1	0	1	1	1	0	0	0	1	0	1	1	1	1	0	1	0	0	0	1	1	0
AC087286.2|AF117829.1	0	0	0	0	1	1	1	0	0	0	1	1	0	1	1	1	0	1	0	0	0	0	0	1	0	1	0	0	0	0	1	1	0	0	0	0	0	0	1	1	1	0	0	0	0	0	0	1	0
AC087286.2|AC011481.1	0	0	1	0	1	1	1	0	0	0	1	1	1	1	1	1	1	0	0	0	0	1	0	1	0	1	1	1	0	0	1	1	1	1	0	1	0	1	1	1	1	1	0	0	0	0	1	1	0
AC087286.2|NPTN-IT1	0	0	1	0	1	1	1	0	0	1	1	1	1	1	1	1	1	1	0	1	1	1	1	1	1	1	1	1	0	1	1	1	1	0	0	1	0	1	1	1	1	0	0	0	0	0	1	1	0
AC087286.2|AL135999.1	0	0	1	0	1	1	1	0	0	0	1	1	0	1	1	1	0	1	0	0	0	1	1	1	0	1	0	1	0	0	1	1	0	0	0	0	0	1	1	1	1	0	0	0	0	0	1	1	0
AC087286.2|AP000873.2	0	0	1	0	1	1	1	0	0	0	1	1	0	1	1	1	0	1	0	0	0	1	0	1	0	1	0	1	0	0	0	1	0	0	0	0	0	0	1	1	1	0	0	0	0	0	0	1	0
AC087286.2|EDIL3-DT	0	0	0	1	1	1	1	0	0	0	1	1	0	1	1	1	1	1	0	1	0	0	1	1	0	1	1	1	0	0	0	0	0	0	1	0	1	0	0	1	0	1	0	0	0	0	0	1	0
AC087286.2|AC010618.3	0	1	1	0	1	1	1	0	0	0	1	1	0	1	1	1	0	1	0	0	0	1	0	1	0	0	0	1	0	0	1	1	0	0	0	0	0	0	1	1	1	0	0	0	0	0	0	1	0
AC087286.2|AC008906.1	0	0	0	0	1	0	0	0	0	0	1	0	0	1	0	1	0	0	0	0	0	0	0	0	0	1	0	0	0	0	0	1	0	0	0	0	0	0	0	0	1	0	0	0	0	0	0	1	0
AC087286.2|LINC01480	0	1	1	1	1	1	1	0	1	1	1	1	1	1	1	1	1	1	0	1	1	0	1	1	1	1	1	1	1	1	1	1	1	0	1	1	1	1	1	1	1	0	1	0	0	1	1	1	0
AC087286.2|AC004923.4	0	0	1	1	1	1	1	0	0	1	1	1	1	1	1	1	0	1	0	1	1	1	1	1	1	1	1	1	1	1	1	1	0	0	0	0	0	0	1	1	1	1	1	0	0	0	1	1	0
AC087286.2|AC018521.5	0	0	1	0	0	0	0	0	0	0	0	0	0	0	0	1	0	0	0	0	0	0	0	0	0	0	0	0	0	0	0	0	0	0	0	0	0	0	0	0	0	0	0	0	0	0	0	0	0
AC087286.2|AC090589.3	0	0	1	0	1	0	1	0	0	0	1	0	0	1	0	1	0	0	0	0	0	1	0	0	0	1	0	1	0	0	0	1	0	0	0	1	0	1	0	0	1	0	0	0	0	0	1	1	0
AC087286.2|AC073487.1	0	0	1	1	1	1	1	0	0	1	1	1	1	1	1	1	1	1	1	1	1	1	1	1	0	1	1	1	0	1	1	1	1	0	0	1	1	1	1	1	1	0	1	0	0	0	1	1	0
AC087286.2|N4BP2L2-IT2	0	1	1	1	1	1	1	0	0	1	1	1	1	1	1	1	1	1	1	1	1	1	1	1	0	1	1	1	0	1	1	1	1	0	0	1	0	1	1	1	1	1	1	0	0	0	1	1	0
AC087286.2|FAM13A-AS1	0	1	1	0	1	1	1	0	0	1	1	1	0	1	1	1	1	1	0	1	1	1	1	1	0	1	1	1	0	0	1	1	0	0	0	1	0	1	1	1	1	0	0	0	0	0	1	1	0
AC087286.2|AC105020.5	0	1	1	0	1	0	1	0	0	1	0	1	0	1	0	1	0	0	0	0	0	1	0	1	0	0	0	1	0	0	0	1	0	0	0	1	0	1	1	0	1	1	1	0	0	0	0	1	0
AC087286.2|HCG27	0	0	1	0	1	1	1	0	0	1	1	1	0	1	1	1	0	1	1	1	0	1	1	1	0	1	1	1	0	0	1	1	1	0	0	1	0	0	1	1	1	0	0	0	0	0	0	1	0
AC087286.2|AC009120.3	0	0	0	0	1	0	0	0	0	1	1	0	0	1	0	1	0	0	1	0	0	1	0	0	0	0	0	1	0	0	0	0	0	0	0	0	0	1	0	0	1	0	0	0	0	0	0	1	0
AC087286.2|AC005104.1	0	1	1	0	1	1	1	0	0	1	1	1	1	1	0	1	1	0	1	0	0	0	0	1	1	1	0	1	0	0	1	1	0	1	0	0	0	0	0	0	1	0	0	0	0	0	1	1	0
AC087286.2|AC007878.1	0	0	1	0	1	1	1	0	0	1	1	1	0	1	1	1	1	1	1	1	1	1	1	1	1	1	1	1	1	1	1	1	1	0	0	1	0	1	1	1	1	1	1	0	0	0	1	1	0
AC087286.2|AP006621.2	0	0	0	0	1	0	1	0	0	0	0	1	1	1	0	1	0	0	1	0	0	0	0	1	0	1	0	1	0	0	0	1	0	0	0	0	0	1	1	0	1	0	0	0	0	0	1	0	0
AC087286.2|AC053513.2	0	0	0	0	1	1	1	0	0	1	1	1	0	1	1	1	0	0	0	1	0	1	0	1	1	1	1	1	0	1	1	1	0	0	0	1	0	1	1	1	1	1	0	0	0	0	0	1	0
AC087286.2|AC100830.2	0	0	0	0	1	1	1	0	0	1	1	1	1	1	1	1	0	1	0	1	1	1	1	1	1	1	1	1	0	1	1	1	1	0	0	0	1	1	1	1	1	0	1	0	0	0	1	0	0
AC087286.2|AL049552.1	0	1	1	0	1	1	0	0	0	1	1	1	1	1	1	1	1	1	0	1	1	0	1	1	1	1	1	1	0	1	1	1	1	0	0	1	0	1	1	1	1	0	0	0	0	0	0	1	0
AC087286.2|MIR29B2CHG	0	0	1	0	1	1	1	0	0	1	1	1	0	1	1	1	0	0	0	0	0	1	0	1	1	1	1	1	0	1	0	1	1	0	0	1	0	1	1	1	1	0	0	0	0	0	0	1	0
AC087286.2|AC138028.4	0	0	0	0	1	1	0	0	0	0	1	1	0	1	0	1	0	0	0	0	0	1	0	0	0	0	0	1	0	0	0	1	0	0	0	1	0	1	0	0	1	0	0	0	0	0	0	1	0
AC087286.2|AC012615.6	0	0	1	0	1	1	1	0	0	1	1	1	0	1	1	1	1	1	1	1	0	1	1	1	0	1	1	1	0	1	1	1	0	0	0	1	0	1	1	1	1	0	1	0	0	0	1	1	0
AC087286.2|AC109460.2	0	0	1	0	1	1	1	0	0	1	1	1	1	1	1	1	1	1	0	0	0	1	0	1	1	1	1	1	0	0	1	1	0	0	0	1	0	1	1	1	1	0	0	1	0	0	1	1	0
AC087286.2|AC116366.2	0	0	0	0	1	1	1	0	0	0	1	1	1	1	1	1	0	1	0	1	1	1	0	1	0	1	0	1	0	1	1	1	0	0	0	1	0	1	1	1	1	0	0	0	0	0	1	1	0
AC087286.2|AC068790.5	1	1	1	1	1	1	1	0	1	1	1	1	1	1	1	1	0	1	1	1	1	1	1	1	0	1	1	1	0	1	1	1	1	1	0	1	1	1	1	1	1	1	1	1	0	0	1	1	0
AC087286.2|AC005519.1	0	0	1	0	1	1	1	0	0	1	1	1	1	1	1	1	0	1	1	0	0	1	0	1	0	1	1	1	1	1	0	1	0	1	0	1	0	1	1	1	1	0	1	0	0	0	1	1	0
AC087286.2|AL450384.2	0	0	1	0	1	1	1	0	0	1	0	1	0	1	0	1	0	0	0	0	0	1	0	1	0	0	0	0	0	0	0	1	0	0	0	0	0	1	1	1	1	0	0	0	0	0	0	1	0
AC087286.2|AC009704.2	0	0	1	0	1	1	1	0	1	1	1	1	1	1	1	1	0	1	1	1	1	1	1	1	0	1	1	1	0	1	1	1	0	0	0	1	1	1	1	1	1	1	0	0	0	0	1	1	1
AC087286.2|AC243960.1	0	1	0	1	1	1	1	0	1	1	1	1	1	0	1	1	0	1	0	1	0	0	1	0	0	0	0	1	1	0	1	1	0	0	1	1	0	1	0	1	1	1	1	0	0	0	1	1	0
AC087286.2|AC008105.3	1	1	1	1	1	1	1	0	1	1	1	1	1	1	1	1	1	1	1	1	1	1	1	1	1	1	1	1	1	1	1	1	1	1	0	1	1	1	1	1	1	1	1	1	1	1	1	1	1
AC087286.2|AC130469.1	0	1	1	1	1	1	1	1	1	1	1	1	1	1	1	1	1	1	1	1	0	1	1	1	1	1	1	1	1	0	1	1	1	1	1	1	1	1	1	1	1	1	1	0	1	0	1	1	0
AC087286.2|AC007991.2	0	1	0	1	1	1	1	1	1	1	1	1	1	1	1	1	1	1	1	1	0	1	1	1	1	1	1	1	1	1	1	1	1	1	1	1	1	1	1	1	1	1	1	1	1	1	1	1	1
AC087286.2|AC002550.2	0	1	0	0	1	1	0	0	0	0	1	0	0	1	0	1	0	0	0	0	0	1	0	0	0	0	0	1	0	0	0	1	0	0	0	0	0	0	1	0	1	0	0	0	0	0	0	1	0
AC087286.2|AC067852.3	0	0	1	0	1	1	1	0	1	1	1	1	0	1	1	1	0	1	1	0	1	1	1	1	1	1	1	1	0	1	1	1	0	0	0	1	0	1	1	1	1	0	1	0	0	0	1	1	0
AC087286.2|AC116914.2	0	1	1	0	1	0	1	0	0	1	1	1	1	1	0	1	0	1	1	0	0	1	0	1	0	1	0	1	0	1	0	1	0	0	0	1	0	1	0	1	1	0	0	0	0	0	1	1	0
AC087286.2|AC093535.1	0	0	1	0	1	1	1	0	0	0	1	1	0	1	1	1	1	1	0	1	0	1	1	1	0	1	1	1	0	1	1	1	1	0	0	0	0	1	1	1	1	0	0	0	0	0	1	1	0
AC087286.2|AC012181.1	0	0	0	0	1	1	1	0	0	0	0	1	0	1	0	1	0	0	0	0	0	0	0	0	0	1	0	0	0	0	0	1	0	0	0	1	0	1	0	0	1	0	0	0	0	0	0	0	0
AC087286.2|AL513477.2	0	1	1	0	1	1	1	0	0	0	1	1	0	1	0	1	0	0	0	1	0	1	0	0	0	0	0	0	0	0	0	1	0	0	0	1	0	0	0	1	1	0	0	0	0	0	1	1	0
AC087286.2|ALG13-AS1	0	0	0	0	1	1	1	0	0	1	0	1	1	1	1	1	1	1	0	0	0	1	0	1	0	1	1	1	0	1	1	1	0	0	0	1	0	1	1	1	1	0	0	1	0	0	1	1	0
AC087286.2|AC063965.2	0	1	1	0	1	1	1	1	1	1	1	1	1	1	1	1	0	1	1	1	1	1	1	1	1	1	1	1	1	0	1	1	0	0	0	1	0	1	1	1	1	1	1	1	1	1	1	1	0
AC087286.2|AC080162.1	0	0	1	0	1	1	1	1	0	0	1	1	0	1	1	1	1	1	0	0	1	1	0	1	0	1	0	1	0	1	1	1	0	0	0	0	0	1	1	1	0	0	0	1	0	0	1	1	0
AC087286.2|LINC02585	0	1	1	0	1	1	1	0	1	1	1	0	1	1	1	1	0	0	0	0	0	0	0	0	0	0	0	0	0	0	0	1	0	0	0	1	0	1	0	1	1	1	1	0	0	0	1	0	0
AC087286.2|AP002807.1	0	0	1	0	1	1	1	0	0	0	1	1	0	1	0	1	0	1	0	0	1	1	0	1	0	1	1	1	0	0	1	1	0	0	0	0	0	1	1	1	1	1	0	0	0	0	1	1	0
AC087286.2|AL596325.2	0	0	1	0	1	0	0	0	0	1	1	1	1	1	0	1	0	0	0	0	0	0	0	1	1	1	0	1	0	0	1	1	0	0	0	1	0	1	1	1	1	0	0	0	0	0	0	1	0
AC087286.2|AC004832.5	0	1	0	0	1	1	1	0	1	0	1	1	1	1	1	1	0	1	0	1	0	1	1	1	1	1	0	1	0	1	1	1	0	0	1	0	0	1	1	1	1	1	0	0	0	0	0	1	0
AC087286.2|AC107021.1	1	0	0	0	1	1	1	0	1	0	1	1	0	1	0	1	1	1	0	1	1	1	1	1	1	0	1	1	0	0	1	1	0	0	0	0	0	0	1	1	1	1	0	0	1	0	0	1	0
AC087286.2|AC004585.1	1	1	0	1	1	1	1	0	1	1	1	1	1	1	1	1	1	1	0	1	0	1	1	1	1	1	0	1	1	1	1	1	1	1	1	1	1	1	1	1	1	1	1	0	1	1	1	1	1
AC087286.2|AL021707.3	0	0	0	0	1	0	1	0	0	0	0	0	0	1	0	1	0	1	0	0	0	1	0	0	0	1	0	1	0	0	0	1	0	0	0	0	0	1	0	1	1	0	0	0	0	0	0	1	0
AC087286.2|AC004492.1	0	0	0	0	1	0	0	0	0	0	0	0	0	1	0	1	0	0	0	0	0	1	0	0	0	0	0	0	0	0	0	1	0	0	0	0	0	1	1	0	0	0	0	0	0	0	0	0	0
AC087286.2|AC135178.6	0	1	1	0	1	0	0	0	0	0	0	0	0	1	0	1	0	1	0	0	1	1	0	1	0	1	0	0	0	0	0	1	0	0	0	1	0	1	0	1	1	1	0	0	0	0	0	1	0
AC087286.2|DLEU2	0	0	0	0	1	1	1	0	0	0	1	1	0	1	1	1	0	1	0	1	0	1	0	1	0	1	0	1	0	0	0	1	0	0	0	0	0	0	1	1	1	0	0	0	0	0	1	1	0
AC093001.1|AL080317.1	0	0	0	0	0	0	0	0	0	0	0	0	0	0	0	0	0	0	0	0	0	0	0	0	0	0	0	0	0	0	0	0	0	0	0	0	0	0	0	0	0	0	0	0	0	0	0	0	0
AC093001.1|CFLAR-AS1	0	0	0	0	0	1	0	0	0	0	0	0	0	0	0	0	0	0	0	0	0	0	0	0	0	0	0	0	0	0	0	0	0	0	0	1	1	0	0	0	0	0	0	0	0	0	0	0	1
AC093001.1|AL133342.1	0	0	0	0	0	0	0	0	0	0	0	0	0	0	0	0	0	0	0	0	0	0	0	0	0	0	0	0	0	0	0	0	0	0	0	0	0	0	0	0	0	0	0	0	0	0	0	0	1
AC093001.1|AC007878.1	0	0	0	0	0	0	0	0	0	0	0	0	0	0	0	0	0	0	0	0	0	0	0	0	0	0	0	0	0	0	0	0	0	0	0	0	0	1	0	0	0	0	0	0	0	0	0	0	0
AC093001.1|AC130469.1	0	0	0	0	0	1	0	0	0	0	0	0	0	0	0	0	0	0	0	0	0	0	0	1	0	0	0	1	0	0	0	1	0	0	0	1	0	1	0	0	0	0	0	0	0	0	0	0	1
AC093001.1|AC007991.2	0	0	0	0	0	1	0	0	1	0	0	0	0	0	0	0	0	0	0	0	0	0	1	0	0	1	0	0	1	1	0	1	1	1	1	1	1	1	0	0	0	0	0	1	0	0	0	0	1
AC093001.1|AC063965.2	0	0	0	0	0	0	0	0	0	0	0	0	0	0	0	0	0	0	0	0	0	0	0	0	0	0	0	0	0	0	0	0	0	0	0	0	0	0	0	0	0	0	0	1	0	0	0	0	1
EP300-AS1|HMGA1P4	0	1	1	1	1	1	0	0	0	0	1	0	0	0	1	0	1	1	1	0	1	0	0	1	0	0	0	0	1	1	0	1	0	1	1	1	1	1	0	1	0	0	1	0	0	0	1	0	1
EP300-AS1|AL022328.1	0	1	1	0	0	1	1	0	0	1	1	0	0	1	0	0	1	0	0	0	0	0	0	0	0	0	1	1	0	0	1	1	0	1	1	0	1	0	0	0	0	1	0	1	0	1	0	0	1
EP300-AS1|AC002553.2	1	1	1	1	1	1	0	0	0	1	1	0	0	1	0	1	0	0	1	0	0	0	0	0	0	0	0	0	1	0	1	1	0	1	1	1	1	1	1	1	0	0	1	1	0	1	1	0	1
EP300-AS1|AC066613.1	1	1	1	0	1	1	1	0	1	1	1	0	1	1	0	0	1	1	1	0	1	1	1	1	1	0	1	1	1	1	1	1	0	1	1	1	1	1	1	1	1	0	1	1	1	1	1	0	1
EP300-AS1|AC090948.3	1	1	1	0	1	0	0	0	0	1	0	0	1	1	0	0	1	1	1	0	0	0	0	0	1	0	1	1	1	0	1	1	1	1	1	1	1	1	0	1	1	1	1	1	1	1	1	0	1
EP300-AS1|AL590764.1	1	1	1	1	1	1	1	0	1	1	1	0	1	0	0	0	1	1	1	1	1	0	1	0	1	0	1	0	1	0	1	1	1	1	1	1	1	1	0	1	1	1	1	1	1	1	1	1	1
EP300-AS1|TRG-AS1	1	1	1	1	1	1	1	0	1	1	1	0	1	1	1	1	1	1	1	1	1	0	1	1	1	1	1	0	1	1	1	1	0	1	1	1	1	1	1	1	1	1	1	1	1	1	1	1	1
EP300-AS1|AC009090.1	0	1	1	1	1	1	1	0	1	1	1	1	1	1	0	1	1	1	0	0	1	0	1	1	1	1	1	1	1	1	1	1	1	1	1	1	1	1	0	1	1	1	1	1	1	1	1	1	1
EP300-AS1|SEMA6A-AS1	1	1	1	1	1	1	1	0	1	1	1	0	1	1	1	0	1	1	1	0	1	1	1	1	1	0	1	1	1	1	1	1	1	1	1	1	1	1	1	1	1	1	1	1	1	1	1	1	1
EP300-AS1|AC091185.1	1	1	1	1	1	1	1	0	1	1	1	0	1	1	0	0	1	1	1	0	1	1	1	1	1	1	1	1	1	1	1	1	1	1	1	1	1	1	1	1	1	1	1	1	1	1	1	1	1
EP300-AS1|AL021707.7	1	1	1	1	1	1	1	0	1	1	1	1	1	1	1	1	1	1	1	0	1	0	1	1	1	1	1	1	1	1	1	1	1	1	1	1	1	1	1	1	1	1	1	1	1	1	1	1	1
EP300-AS1|AL513327.1	1	1	1	0	1	1	1	0	0	1	1	0	1	1	1	0	1	1	1	0	1	0	1	1	1	1	1	1	1	1	1	1	0	1	1	1	1	1	0	1	1	0	1	1	1	1	1	1	1
EP300-AS1|LINC00861	1	1	1	1	1	1	1	0	1	1	1	0	1	1	1	0	1	1	1	1	1	1	1	0	1	1	1	1	1	0	1	1	0	1	1	1	1	1	1	1	1	1	1	1	1	1	1	1	1
EP300-AS1|IRF1-AS1	0	1	0	0	0	1	0	0	0	0	0	0	0	0	0	0	0	0	0	0	0	0	0	0	0	0	0	0	0	0	0	1	0	0	1	0	1	0	0	0	0	0	0	1	0	0	1	0	1
EP300-AS1|AC079015.1	1	1	1	1	1	1	1	0	1	1	1	1	1	0	1	1	1	1	1	1	1	1	1	1	1	1	1	1	1	1	1	1	1	1	1	1	1	1	1	1	1	1	1	1	1	1	1	1	1
EP300-AS1|AC007637.1	0	0	0	0	0	0	0	0	0	0	0	0	0	0	0	0	0	0	0	0	0	0	0	0	0	0	0	0	0	0	0	0	0	0	0	0	0	0	0	0	0	0	0	0	0	0	0	0	0
EP300-AS1|AC096733.3	0	0	1	0	0	0	0	0	0	0	0	0	0	0	0	0	0	0	0	0	0	0	0	0	0	0	0	0	0	0	0	0	0	0	0	0	0	0	0	0	0	0	0	0	0	0	0	0	0
EP300-AS1|AL512791.1	0	0	0	0	0	0	1	0	0	1	0	0	0	1	0	0	1	0	0	0	0	0	0	0	1	0	1	1	1	0	0	1	0	1	0	1	1	1	0	0	0	0	0	1	0	0	1	0	0
EP300-AS1|AL022316.1	1	1	1	1	1	1	0	0	1	1	1	0	1	0	0	0	1	1	0	0	1	0	0	1	1	1	1	1	1	0	1	1	0	1	1	1	1	1	0	1	1	1	1	1	1	1	1	1	1
EP300-AS1|AL109936.3	0	1	1	0	0	0	0	0	0	0	0	0	0	1	0	0	0	0	0	0	0	0	0	0	0	0	0	0	1	0	0	0	0	0	0	0	0	0	0	0	0	0	0	0	0	0	0	0	0
EP300-AS1|AC010761.3	1	1	1	0	1	1	1	0	0	1	1	0	1	1	1	1	1	1	1	0	1	1	1	1	1	1	1	1	1	1	1	1	1	1	1	1	1	1	1	1	1	1	1	1	1	1	1	1	1
EP300-AS1|AC025627.1	0	1	1	0	1	1	1	0	0	1	1	0	1	0	0	0	1	0	1	0	0	0	0	0	1	0	0	1	1	1	0	1	0	1	1	1	1	1	1	0	1	0	1	1	1	1	1	0	1
EP300-AS1|ARHGAP27P1-BPTFP1-KPNA2P3	0	1	1	0	1	1	1	0	0	1	1	0	1	1	0	0	1	0	1	0	0	0	0	1	0	0	1	1	1	0	1	1	0	1	1	1	1	1	0	1	0	1	0	1	0	1	1	1	1
EP300-AS1|AL080317.1	1	1	1	1	1	1	1	0	1	1	1	0	1	0	1	1	1	0	1	1	0	1	0	1	1	0	1	1	1	1	1	1	0	1	1	1	1	1	1	1	1	1	1	1	1	1	1	1	1
EP300-AS1|CR936218.1	1	1	1	0	1	1	1	0	0	1	1	0	1	1	1	0	1	0	0	0	1	0	1	1	1	0	1	1	1	1	1	1	1	1	1	1	1	1	0	0	1	0	1	1	0	1	1	0	1
EP300-AS1|AL031846.2	1	1	1	1	1	1	1	0	1	1	1	0	1	1	1	1	1	1	1	0	1	1	1	1	1	0	1	1	1	1	1	1	1	1	1	1	1	1	1	1	1	1	1	1	1	1	1	1	1
EP300-AS1|AC012181.2	0	1	1	0	0	0	0	0	0	1	0	0	1	0	0	0	1	0	0	0	0	0	0	0	0	0	1	0	1	0	0	1	0	1	1	1	0	1	0	0	0	0	1	1	0	0	1	0	1
EP300-AS1|AC139887.1	0	1	1	0	1	0	1	0	0	1	0	0	1	1	1	1	1	0	1	0	1	0	0	0	1	0	1	0	1	0	1	1	0	1	1	1	1	0	0	1	0	0	0	1	0	0	0	0	0
EP300-AS1|RUSC1-AS1	0	1	1	0	0	1	0	0	0	0	1	0	1	0	0	0	1	0	0	0	0	0	0	1	0	0	1	1	1	0	0	1	0	1	0	1	1	1	0	0	0	0	0	1	0	1	1	0	1
EP300-AS1|LINC02084	1	1	1	1	0	1	1	0	1	1	1	0	1	1	1	0	1	1	0	1	1	0	1	1	1	1	1	1	1	1	1	1	0	1	1	1	1	1	0	1	1	1	1	1	1	1	1	1	1
EP300-AS1|KANSL1L-AS1	1	1	1	0	1	1	1	0	0	1	1	0	1	1	1	0	1	1	1	0	1	1	1	1	1	1	1	1	1	1	1	1	1	1	1	1	1	1	1	1	1	1	1	1	1	1	1	0	1
EP300-AS1|AL049840.7	1	1	1	1	1	1	1	0	0	1	1	0	1	1	0	0	1	1	0	0	1	0	1	1	1	0	1	1	1	1	1	1	0	1	1	1	1	1	0	1	0	0	1	1	1	1	1	1	1
EP300-AS1|AC112491.1	0	1	1	1	1	0	0	0	1	1	1	0	1	1	0	1	1	1	0	0	0	0	0	1	0	0	1	0	1	0	0	1	0	1	1	1	1	0	1	1	1	1	1	1	1	1	1	1	1
EP300-AS1|Z83843.1	0	0	1	0	0	1	0	0	0	1	1	0	1	1	0	0	1	0	0	0	0	0	0	0	0	0	1	0	0	0	0	1	0	1	1	1	1	0	0	0	0	0	0	1	0	0	1	0	1
EP300-AS1|AC253536.3	0	1	1	0	1	1	0	0	0	1	0	0	1	1	0	0	1	0	0	0	1	0	0	1	1	0	1	1	1	1	1	0	0	1	0	1	1	0	0	1	0	0	1	1	1	1	1	0	1
EP300-AS1|AL133342.1	1	1	1	1	0	1	1	0	1	1	1	0	1	0	1	0	1	1	0	0	1	0	0	1	1	0	1	0	1	0	1	1	0	1	1	1	1	0	0	1	1	1	1	1	1	1	1	1	1
EP300-AS1|AC093110.1	1	1	1	0	1	1	1	0	0	1	1	0	1	1	0	0	1	0	0	0	1	0	0	0	1	0	1	1	1	0	1	1	0	1	0	1	1	0	0	0	0	0	1	1	0	0	1	0	1
EP300-AS1|AC025917.1	1	1	1	0	1	1	1	0	0	1	1	0	1	1	1	1	1	1	1	0	1	1	0	1	1	1	1	1	1	1	1	1	1	1	1	1	1	1	0	1	1	1	1	1	1	1	1	0	1
EP300-AS1|AF117829.1	1	1	1	0	1	1	1	0	0	1	1	0	0	1	0	0	1	1	0	0	1	0	0	1	0	0	1	0	1	0	1	1	0	1	1	1	1	1	0	1	1	1	1	1	1	1	1	0	1
EP300-AS1|AC011481.1	1	1	1	1	1	1	1	0	1	1	1	1	1	1	1	1	1	0	0	0	0	1	0	1	0	1	1	1	1	0	1	1	1	1	1	1	1	1	1	1	1	1	1	1	1	1	1	1	1
EP300-AS1|AL162586.1	0	1	1	0	0	0	0	0	0	1	1	0	1	1	0	0	1	0	0	0	0	0	0	0	0	0	1	0	1	0	0	1	0	1	0	1	0	1	0	0	0	0	0	0	0	0	1	0	1
EP300-AS1|NPTN-IT1	1	1	1	0	1	1	1	0	0	1	1	0	1	1	1	0	1	1	0	0	1	1	1	1	1	0	1	1	1	1	1	1	1	1	1	1	1	1	1	1	1	1	1	1	1	1	1	1	1
EP300-AS1|AL135999.1	0	1	1	0	1	1	1	0	1	1	1	0	1	1	1	0	1	1	1	0	1	1	1	1	1	0	1	1	1	1	1	1	0	1	1	1	1	1	0	1	1	1	1	1	1	1	1	1	1
EP300-AS1|AP000873.2	0	1	1	0	1	1	1	0	0	1	1	0	1	1	0	0	1	1	0	0	0	1	0	1	1	0	1	1	1	0	1	1	0	1	1	1	1	1	0	1	1	1	1	1	0	1	1	0	1
EP300-AS1|AC004148.1	0	1	1	0	1	1	0	0	0	1	0	0	1	1	0	0	1	0	0	0	0	0	0	0	0	0	1	1	0	0	0	1	0	1	0	1	1	1	0	0	0	0	0	1	0	0	1	0	1
EP300-AS1|AL049840.2	0	1	1	0	0	1	0	0	0	1	0	0	1	0	0	0	1	0	0	0	0	0	0	0	0	0	0	0	1	0	0	0	0	1	0	1	1	0	0	0	0	0	0	1	0	0	1	0	1
EP300-AS1|USP30-AS1	1	1	0	1	0	1	0	0	1	0	1	0	1	0	0	0	0	0	1	0	0	0	0	0	1	0	1	0	0	0	0	1	0	0	1	1	1	1	0	0	1	0	1	1	1	1	1	1	1
EP300-AS1|EDIL3-DT	1	1	0	1	1	1	1	0	1	0	1	0	0	1	1	0	1	1	0	1	1	0	1	1	0	0	1	1	1	0	1	0	0	1	1	1	1	0	0	1	0	1	1	1	1	1	1	0	1
EP300-AS1|AC010618.3	1	1	1	1	1	1	1	0	1	1	1	0	0	1	0	0	1	1	0	0	0	1	0	1	1	0	1	1	1	0	1	1	0	1	1	1	1	1	1	1	1	1	1	1	1	1	1	1	1
EP300-AS1|AC008906.1	1	1	0	0	1	1	0	0	0	0	1	0	0	0	0	0	1	0	0	0	1	0	0	0	1	0	1	0	0	0	0	1	0	1	1	1	1	0	0	0	0	1	1	1	1	1	1	0	1
EP300-AS1|LINC01480	1	1	1	1	1	1	1	0	1	1	1	0	1	0	0	1	1	1	1	1	1	0	1	1	1	1	1	1	1	1	1	1	1	1	1	1	1	1	0	1	1	1	1	1	1	1	1	1	1
EP300-AS1|AC004923.4	1	1	1	1	1	1	1	0	1	1	1	1	1	1	1	0	1	1	1	0	1	1	1	1	1	1	1	1	1	1	1	1	1	1	1	1	1	0	1	1	1	1	1	1	1	1	1	1	1
EP300-AS1|AC018521.5	0	1	1	0	0	0	0	0	0	0	0	0	0	0	0	0	0	0	0	0	0	0	0	0	0	0	0	0	0	0	0	0	0	0	0	0	0	0	0	0	0	0	0	0	0	0	0	0	0
EP300-AS1|AC099850.4	1	1	0	0	0	0	0	0	0	1	1	0	1	0	0	0	0	0	0	0	0	0	0	0	0	0	1	1	1	0	0	1	0	1	0	1	1	1	0	0	1	1	1	0	1	1	1	0	1
EP300-AS1|AC090589.3	0	1	1	0	0	0	1	0	0	1	1	0	1	1	0	0	1	0	1	0	0	1	0	0	1	0	1	1	1	0	0	1	0	1	0	1	1	1	0	0	0	0	1	1	0	0	1	0	1
EP300-AS1|AC073487.1	1	1	1	1	1	1	1	0	1	1	1	0	1	1	1	1	1	1	1	1	1	1	1	1	1	1	1	1	1	1	1	1	1	1	1	1	1	1	0	1	1	0	1	1	1	1	1	1	1
EP300-AS1|N4BP2L2-IT2	1	1	1	1	1	1	1	0	1	1	1	0	1	1	0	1	1	1	1	0	1	0	1	1	1	1	1	1	1	1	1	1	1	1	1	1	1	1	0	1	1	1	1	1	1	1	1	1	1
EP300-AS1|FAM13A-AS1	1	1	1	0	1	1	1	0	1	1	1	0	1	1	1	1	1	1	1	0	1	0	1	1	1	1	1	1	1	1	1	1	0	1	1	1	1	1	1	1	1	1	1	1	1	1	1	1	1
EP300-AS1|MIR155HG	1	1	0	1	1	1	1	0	1	1	1	0	1	0	0	0	1	0	0	0	0	0	1	1	1	0	1	0	1	0	1	1	0	1	1	1	1	1	0	1	1	1	1	1	1	1	1	1	1
EP300-AS1|AC105020.5	1	1	1	0	1	1	1	0	0	1	1	0	1	1	0	0	0	1	1	0	1	1	0	1	1	0	1	0	1	0	0	1	0	1	1	1	0	1	0	0	1	1	1	1	1	1	1	1	0
EP300-AS1|AC010186.3	1	1	0	0	0	1	0	0	0	0	1	0	0	0	0	0	1	0	0	0	0	0	0	0	0	0	1	0	0	0	0	1	0	0	1	0	1	0	0	0	0	1	0	1	0	0	0	0	1
EP300-AS1|SH3BP5-AS1	0	1	1	0	0	0	0	0	0	1	0	0	1	0	0	0	1	0	0	0	0	0	0	0	0	0	0	0	1	0	0	0	0	1	0	1	0	0	0	0	0	0	0	1	0	0	1	0	1
EP300-AS1|AC096992.2	0	1	0	0	0	0	0	0	0	0	0	0	0	0	0	0	0	0	0	0	0	0	0	1	0	0	1	0	1	0	0	1	0	1	0	1	0	0	0	0	0	0	0	0	0	0	1	0	1
EP300-AS1|HCG27	0	1	1	1	1	1	1	0	1	1	1	0	1	1	1	0	1	1	1	0	1	1	1	1	1	0	1	1	1	1	1	1	1	1	1	1	1	0	1	1	1	1	1	1	1	1	1	1	1
EP300-AS1|AC009120.3	0	1	0	0	0	1	0	0	0	1	1	0	1	1	0	0	1	0	1	0	0	0	0	0	1	0	1	1	1	0	0	1	0	1	0	1	1	1	0	0	0	0	1	1	0	1	0	0	1
EP300-AS1|AC138207.4	0	1	1	0	1	0	1	0	0	0	1	0	0	0	0	0	0	0	0	0	1	0	0	0	0	0	1	0	0	0	0	1	0	0	1	0	1	0	0	0	0	0	0	0	0	0	0	0	1
EP300-AS1|AC009120.2	0	1	0	0	0	1	0	0	0	1	1	0	1	1	0	0	1	0	0	0	0	0	0	0	0	0	1	0	1	0	0	1	0	1	0	1	1	1	0	0	0	0	0	1	0	1	1	0	1
EP300-AS1|AC005104.1	1	1	1	0	1	1	1	0	0	1	1	0	1	0	0	0	1	0	1	0	0	0	0	1	1	1	1	1	1	0	1	1	0	1	0	1	1	0	0	0	1	0	1	1	1	1	1	1	1
EP300-AS1|AP006621.2	0	1	1	0	1	0	1	0	0	1	1	0	1	1	0	0	1	0	1	0	0	0	0	1	1	0	1	1	1	0	0	1	0	1	1	1	1	1	0	0	1	0	0	1	0	1	1	0	1
EP300-AS1|AC053513.2	1	1	1	0	1	1	1	0	0	1	1	0	1	1	1	0	1	1	1	1	1	1	0	1	1	1	1	1	1	1	1	1	0	1	1	1	1	1	0	1	1	1	1	1	1	1	1	0	1
EP300-AS1|AC100830.2	1	1	0	0	0	1	1	0	0	1	1	1	1	1	1	0	1	1	1	0	1	0	1	1	1	0	1	1	1	1	1	1	1	1	1	1	1	1	1	1	1	1	1	1	0	1	1	0	1
EP300-AS1|AP003392.1	0	1	1	0	0	1	0	0	0	1	1	0	1	1	0	0	0	0	1	0	0	0	0	0	0	0	1	0	1	0	0	1	0	0	0	1	0	1	0	0	0	0	1	1	0	0	1	0	1
EP300-AS1|AL049552.1	1	1	1	1	1	1	0	0	1	1	1	0	1	1	1	1	1	1	0	0	1	0	1	1	1	0	1	1	1	1	1	1	1	1	1	1	1	1	0	1	1	0	1	1	1	1	1	1	1
EP300-AS1|MIR29B2CHG	1	1	1	0	1	1	1	0	0	1	1	0	1	1	1	1	1	1	1	0	1	1	1	1	1	1	1	1	1	1	1	1	1	1	1	1	1	1	1	1	1	1	1	1	1	1	1	0	1
EP300-AS1|AC138028.4	1	1	1	0	1	1	0	0	0	1	1	0	1	1	0	0	1	0	0	0	1	0	0	0	1	0	1	1	1	0	0	1	0	1	0	1	1	1	0	0	1	0	1	1	0	1	1	0	1
EP300-AS1|AC124312.2	0	0	0	0	0	0	0	0	0	0	0	0	0	0	0	0	0	0	0	0	0	0	0	0	0	0	0	0	0	0	0	0	0	0	0	0	0	0	0	0	0	0	0	0	0	0	0	0	0
EP300-AS1|AC012615.6	1	1	1	0	1	1	1	0	1	1	1	0	1	1	1	1	1	1	1	0	1	1	1	1	1	1	1	1	1	1	1	1	0	1	1	1	1	1	1	1	1	1	1	1	1	1	1	1	1
EP300-AS1|AC109460.2	1	1	1	0	1	1	1	0	1	1	1	0	1	1	1	0	1	1	1	0	0	0	0	1	1	1	1	1	1	0	1	1	0	1	0	1	1	1	0	1	1	1	1	1	1	1	1	0	1
EP300-AS1|AC116366.2	1	1	1	0	1	1	1	0	0	1	1	0	1	1	0	0	1	1	0	0	1	1	0	1	1	0	1	1	1	1	1	1	1	1	1	1	1	1	0	1	1	1	1	1	1	1	1	1	1
EP300-AS1|AC068790.5	1	1	1	1	1	1	1	0	1	1	1	0	1	1	1	0	1	1	1	0	1	1	1	1	1	1	1	1	1	1	1	1	1	1	1	1	1	1	0	1	0	1	1	1	1	1	1	1	1
EP300-AS1|AC005519.1	0	1	1	0	1	1	1	0	1	1	1	0	1	1	1	0	1	1	1	0	0	1	0	1	1	0	1	1	1	1	1	1	0	1	1	1	1	1	1	1	1	1	1	1	1	1	1	1	1
EP300-AS1|AL450384.2	1	1	1	0	0	1	1	0	0	1	1	0	1	1	0	0	1	0	0	0	0	0	0	0	1	0	1	0	1	0	0	1	1	1	1	1	1	1	0	1	1	0	1	1	1	1	1	0	1
EP300-AS1|AC009704.2	1	1	1	1	1	1	1	0	1	1	1	1	1	1	1	0	1	1	1	1	1	0	1	1	1	1	1	1	1	1	1	1	0	1	1	1	1	1	1	1	1	1	1	1	1	1	1	1	1
EP300-AS1|AC243960.1	1	1	1	1	0	1	1	0	1	1	1	0	1	0	0	0	1	1	0	0	0	0	1	0	1	0	1	0	1	0	1	1	1	1	1	1	1	1	0	1	1	1	1	1	1	1	1	1	1
EP300-AS1|AC008105.3	1	1	1	1	1	1	1	0	1	1	1	0	1	1	1	1	1	1	1	1	1	0	1	1	1	1	1	1	1	1	1	1	1	1	1	1	1	1	1	1	1	1	1	1	1	1	1	1	1
EP300-AS1|AC130469.1	1	1	1	1	1	1	1	0	1	1	1	1	1	1	1	1	1	1	1	0	1	0	1	1	1	1	1	1	1	1	1	1	1	1	1	1	1	1	0	1	1	1	1	1	1	1	1	1	1
EP300-AS1|AC007991.2	1	1	0	1	1	1	1	0	1	1	1	1	1	1	1	1	1	1	1	1	1	1	1	1	1	1	1	1	1	1	1	1	1	1	1	1	1	1	1	1	1	1	1	1	1	1	1	1	1
EP300-AS1|AC002550.2	0	1	1	0	1	1	0	0	0	1	1	0	1	1	0	0	1	0	0	0	0	0	0	0	1	0	1	1	1	0	0	1	0	1	1	1	1	1	0	0	0	1	1	1	0	1	1	0	1
EP300-AS1|AC067852.3	1	1	1	1	1	1	1	0	1	1	1	0	1	1	1	0	1	1	1	0	1	0	1	1	1	1	1	1	1	1	1	1	1	1	1	1	1	1	1	1	1	0	1	1	1	1	1	0	1
EP300-AS1|AC116914.2	0	1	1	0	1	1	1	0	0	1	1	0	1	1	0	1	1	1	1	0	0	1	0	1	1	0	1	1	1	1	1	1	1	1	0	1	1	1	0	1	1	1	1	1	1	1	1	0	1
EP300-AS1|AC093535.1	1	1	1	1	1	1	1	0	1	1	1	0	1	1	0	1	1	1	1	0	1	0	1	1	1	1	1	1	1	1	1	1	1	1	1	1	1	1	0	1	1	1	1	1	1	1	1	1	1
EP300-AS1|AC012181.1	0	1	1	0	0	1	1	0	0	1	0	0	1	0	0	0	0	0	0	0	0	0	0	0	0	0	1	0	1	0	0	1	0	1	1	1	1	1	0	0	0	0	1	1	0	1	1	0	1
EP300-AS1|AL513477.2	0	1	1	0	1	1	1	0	0	1	1	0	1	1	0	0	0	0	0	0	0	1	0	0	0	0	0	0	1	0	0	1	0	1	1	1	1	0	0	1	1	1	1	1	0	1	1	0	1
EP300-AS1|ALG13-AS1	1	1	1	0	0	1	1	0	0	1	1	0	1	0	1	0	1	1	0	0	1	1	0	1	0	1	1	1	0	1	1	1	0	1	0	1	1	1	0	1	1	1	1	1	1	1	1	1	1
EP300-AS1|AC080162.1	1	1	1	1	1	1	1	0	0	1	1	0	1	1	1	0	1	1	0	0	1	1	0	1	0	0	1	1	1	1	1	1	0	1	1	1	1	1	1	1	0	1	1	1	1	1	1	1	1
EP300-AS1|LINC02585	1	1	1	1	0	1	1	0	1	1	1	0	1	1	0	1	1	0	0	0	0	0	0	0	0	0	0	0	0	1	0	1	0	1	1	1	1	1	0	1	1	1	1	1	1	1	1	0	1
EP300-AS1|AP002807.1	1	1	1	1	1	1	1	0	0	0	1	0	0	1	0	0	1	1	0	0	1	0	0	1	0	0	1	1	1	0	1	1	0	1	1	0	1	1	0	1	0	1	1	1	1	1	1	1	1
EP300-AS1|AL596325.2	1	1	1	0	1	1	0	0	0	1	1	0	1	1	0	1	1	0	1	0	1	0	0	1	1	0	1	1	1	1	1	1	0	1	0	1	1	1	0	1	1	1	1	1	0	1	1	0	1
EP300-AS1|LINC00472	0	0	1	0	0	0	0	0	0	0	0	0	0	0	0	0	0	0	0	0	0	0	0	0	0	0	0	0	0	0	0	0	0	0	0	0	0	0	0	0	0	0	0	0	0	0	0	0	0
EP300-AS1|AC004832.5	1	1	0	0	1	1	1	0	1	1	1	0	1	1	0	1	1	1	0	0	0	0	1	1	1	0	1	1	1	1	1	1	1	1	1	1	1	1	0	1	1	1	1	1	1	1	1	1	1
EP300-AS1|AC107021.1	1	1	0	1	1	1	1	0	1	1	1	1	1	1	0	1	1	1	0	1	1	1	1	1	1	0	1	1	1	0	1	1	0	1	1	1	1	1	1	1	0	1	1	1	1	1	1	0	1
EP300-AS1|AC004585.1	1	1	1	1	0	1	1	0	1	1	1	0	1	0	1	1	1	1	1	1	1	0	1	1	1	1	1	1	1	1	1	1	1	1	1	1	1	1	0	1	1	1	1	1	1	1	1	1	1
EP300-AS1|AL021707.3	1	1	1	0	0	1	1	0	0	1	1	0	1	1	0	0	1	1	0	0	0	0	0	0	0	0	1	1	1	0	0	1	0	1	1	1	1	1	0	0	0	0	1	1	1	1	1	0	1
EP300-AS1|AL354733.3	0	0	1	0	1	1	1	0	0	1	0	0	1	0	0	0	1	0	0	0	0	0	0	1	0	0	1	0	1	0	0	1	0	0	0	0	1	0	0	0	0	0	0	1	0	1	0	0	0
EP300-AS1|AC004492.1	1	1	1	0	1	1	0	0	0	0	1	0	1	1	0	0	1	0	0	0	1	0	0	0	1	0	0	0	1	0	0	1	0	1	1	1	1	1	0	0	0	0	1	1	1	0	1	0	1
EP300-AS1|AC135178.6	1	1	1	0	0	1	0	0	1	1	1	0	1	0	0	0	1	1	1	0	1	1	0	1	1	0	0	0	1	0	0	1	0	1	0	1	0	1	0	1	1	1	1	1	1	1	1	1	1
EP300-AS1|DLEU2	1	1	1	1	1	1	1	0	1	1	1	0	0	0	0	0	1	1	0	0	0	0	1	1	1	0	1	1	0	0	1	1	0	1	1	0	1	0	0	1	1	1	1	1	1	1	1	1	1
HMGA1P4|AL022328.1	1	0	0	0	0	0	1	0	1	1	1	1	0	1	0	0	0	0	0	0	0	1	0	0	1	1	1	1	0	0	1	0	0	1	0	0	1	0	0	0	0	1	0	1	0	1	0	1	1
HMGA1P4|AC002553.2	1	0	0	0	1	0	0	0	1	1	0	1	0	1	0	1	0	0	1	1	0	1	0	0	1	1	1	1	0	0	1	1	0	1	0	1	0	1	1	1	0	1	0	1	0	1	0	1	1
HMGA1P4|AC066613.1	1	1	0	0	0	1	1	1	1	1	1	1	1	1	0	1	0	0	1	1	0	1	1	1	1	1	1	1	1	1	1	1	1	1	1	1	1	1	1	0	1	1	1	1	1	1	1	1	1
HMGA1P4|AC090948.3	1	1	0	0	1	0	1	0	1	1	0	1	1	1	0	0	0	0	0	1	0	1	0	0	1	0	1	1	1	0	1	1	1	1	1	1	1	1	0	0	1	1	0	1	1	1	1	1	0
HMGA1P4|AL590764.1	1	1	0	1	0	1	1	1	1	1	1	1	1	0	0	0	1	1	1	1	0	0	1	0	1	1	1	0	1	0	1	1	1	1	1	1	1	1	0	1	1	1	1	1	1	1	1	1	1
HMGA1P4|TRG-AS1	1	1	0	1	0	1	1	1	1	1	1	1	1	1	1	1	0	1	1	1	1	1	1	1	1	1	1	1	1	1	1	1	1	1	1	1	1	1	1	1	1	1	1	1	1	1	1	1	1
HMGA1P4|AC009090.1	1	0	0	0	1	1	1	1	1	1	1	1	1	1	0	1	0	0	0	1	0	1	1	0	1	1	1	1	1	1	1	1	1	1	0	1	1	1	0	0	1	1	0	1	1	1	1	1	1
HMGA1P4|SEMA6A-AS1	1	1	0	0	1	1	1	1	1	1	1	1	1	1	1	1	0	0	1	1	1	1	1	1	1	1	1	1	1	1	1	1	1	1	1	1	1	1	1	1	1	1	1	1	1	1	1	1	1
HMGA1P4|AC091185.1	1	1	0	0	1	1	1	1	1	1	1	1	1	1	0	1	1	0	1	1	0	1	1	1	1	1	1	1	1	1	1	1	1	1	0	1	1	1	1	1	1	1	1	1	1	1	1	1	1
HMGA1P4|AL021707.7	1	1	0	0	1	1	1	1	1	1	1	1	1	1	1	1	0	1	1	1	1	1	1	1	1	1	1	1	1	1	1	1	1	1	0	1	1	1	1	1	1	1	1	1	1	1	1	1	1
HMGA1P4|AL513327.1	1	0	0	0	0	1	1	1	1	1	1	1	1	1	1	0	0	0	0	1	1	1	1	1	1	1	1	1	1	0	1	1	0	1	1	1	1	1	0	0	1	1	0	1	1	1	1	1	1
HMGA1P4|LINC00861	1	1	0	1	0	1	1	1	1	1	1	1	1	1	1	0	0	1	1	1	1	1	1	0	1	1	1	1	1	0	1	1	1	1	1	1	1	1	1	1	1	1	1	1	1	1	1	1	1
HMGA1P4|AC079015.1	1	1	0	1	1	1	1	1	1	1	1	1	1	0	1	1	0	1	1	1	1	1	1	1	1	1	1	1	1	1	1	1	1	1	1	1	1	1	1	1	1	1	1	1	1	1	1	1	1
HMGA1P4|AC007637.1	0	0	0	0	0	0	0	0	0	0	0	0	0	0	0	0	0	0	0	0	0	0	0	0	0	0	0	0	0	0	0	0	0	0	0	0	0	0	0	0	0	0	0	0	0	0	0	0	0
HMGA1P4|AC096733.3	0	0	0	0	0	0	0	0	0	0	0	0	0	0	0	0	0	0	0	0	0	0	0	0	0	0	0	0	0	0	0	0	0	0	0	0	0	0	0	0	0	0	0	0	0	0	0	1	0
HMGA1P4|AL022316.1	1	1	0	0	0	1	1	1	1	1	1	1	1	0	0	0	0	0	0	1	1	1	1	0	1	1	1	1	0	0	1	1	0	1	1	1	1	1	0	1	1	1	1	1	1	1	1	1	1
HMGA1P4|AC010761.3	1	0	0	0	0	1	1	1	1	1	1	1	1	1	1	1	0	1	1	1	0	1	1	0	1	1	1	1	1	1	1	1	1	1	1	1	1	1	1	1	1	1	1	1	1	1	0	1	1
HMGA1P4|AC025627.1	0	1	0	0	0	0	1	0	1	1	1	1	1	0	0	0	0	0	1	0	0	1	0	0	1	0	0	1	1	1	1	1	0	1	1	1	1	1	1	0	1	0	1	1	1	1	1	0	1
HMGA1P4|ARHGAP27P1-BPTFP1-KPNA2P3	0	1	0	0	0	1	1	0	1	1	1	1	1	1	0	0	0	0	1	0	0	1	0	0	1	1	1	1	1	0	1	0	0	1	1	1	1	1	0	0	1	1	0	1	1	1	1	1	1
HMGA1P4|AL080317.1	1	1	0	0	0	1	1	0	1	1	1	1	1	1	1	1	0	0	1	1	0	1	1	0	1	1	1	1	1	1	1	1	0	1	1	1	1	1	1	1	1	1	1	1	1	1	1	1	1
HMGA1P4|CR936218.1	1	1	0	0	1	1	1	1	1	1	1	1	1	1	1	0	0	0	0	1	0	1	1	1	1	1	1	1	1	1	1	1	1	1	1	1	0	1	0	0	1	1	0	1	0	1	1	1	1
HMGA1P4|AL031846.2	1	1	0	0	1	1	1	1	1	1	1	1	1	1	1	1	0	0	1	1	1	1	1	1	1	1	1	1	1	1	1	1	1	1	1	1	1	1	1	1	1	1	1	1	1	1	1	1	1
HMGA1P4|AC012181.2	0	0	0	0	0	0	1	0	1	1	0	1	1	0	0	1	0	0	0	1	0	1	0	0	1	1	1	1	1	0	0	0	0	1	1	1	0	1	0	0	1	0	0	1	0	0	0	0	0
HMGA1P4|AC139887.1	1	1	0	0	0	0	1	0	1	1	0	1	1	1	1	1	0	0	1	1	0	1	0	0	1	1	1	1	0	0	1	0	1	0	1	1	1	0	0	0	1	1	0	1	0	0	0	0	0
HMGA1P4|RUSC1-AS1	0	0	0	0	0	0	1	0	1	1	0	1	1	0	0	0	0	0	0	0	0	1	0	0	1	0	1	1	1	0	0	0	0	1	0	1	0	1	0	0	1	0	0	1	0	1	0	1	1
HMGA1P4|LINC02084	1	1	0	1	0	1	1	1	1	1	1	1	1	1	1	0	0	1	0	1	0	1	1	0	1	1	1	1	1	1	1	1	1	1	1	1	1	1	0	0	1	1	1	1	1	1	1	1	1
HMGA1P4|KANSL1L-AS1	1	1	0	0	1	1	1	1	1	1	1	1	1	1	1	0	0	0	1	1	0	1	1	1	1	1	1	1	1	1	1	1	1	1	1	1	1	1	1	1	1	1	0	1	1	1	1	1	1
HMGA1P4|AL049840.7	1	1	0	0	0	1	1	1	1	1	1	1	1	1	0	0	0	0	0	1	0	1	1	1	1	0	1	1	1	1	1	0	0	1	1	1	1	1	0	1	1	1	0	1	1	1	1	1	1
HMGA1P4|AC112491.1	1	1	0	1	0	0	0	0	1	1	1	1	1	1	0	1	0	0	0	1	0	1	0	0	1	0	1	1	0	0	0	1	0	1	1	1	0	0	1	0	1	1	1	1	1	1	1	1	1
HMGA1P4|Z83843.1	1	0	0	0	0	1	1	0	1	1	0	1	1	1	0	0	0	0	0	1	0	0	0	0	1	0	1	1	0	0	0	0	0	0	0	1	0	0	0	0	1	0	0	1	0	0	0	0	1
HMGA1P4|AC253536.3	1	0	0	0	0	1	1	0	0	1	0	1	1	1	0	0	0	0	0	0	1	1	0	1	1	1	1	1	1	1	1	0	0	1	0	1	1	0	1	0	1	0	0	1	1	1	0	0	1
HMGA1P4|CFLAR-AS1	1	1	0	1	1	1	1	1	1	1	1	1	1	1	1	1	1	1	1	1	1	1	1	1	1	1	1	1	1	1	1	1	1	1	1	1	1	1	1	1	1	1	1	1	1	1	1	1	1
HMGA1P4|AL133342.1	1	1	0	1	0	1	1	1	1	1	1	0	1	1	1	0	0	1	0	1	1	0	1	0	1	1	1	1	0	0	1	0	0	1	1	1	1	0	0	1	1	1	0	1	1	1	1	1	1
HMGA1P4|AC093110.1	1	0	0	0	0	1	1	1	1	1	1	1	1	1	0	0	0	0	0	1	0	1	0	0	1	1	1	1	1	0	1	0	0	1	0	1	1	0	0	0	1	1	0	1	0	0	0	1	1
HMGA1P4|AC025917.1	1	1	0	0	0	1	1	1	1	1	1	1	1	1	1	1	0	0	1	1	1	1	1	1	1	1	1	1	1	1	1	1	1	1	1	1	1	1	1	1	1	1	1	1	1	1	1	1	1
HMGA1P4|AF117829.1	1	1	0	0	0	1	1	1	1	1	1	1	0	1	0	0	0	0	0	1	0	1	0	0	1	1	1	1	1	0	1	0	0	1	0	1	1	0	0	0	1	1	0	1	1	1	0	1	1
HMGA1P4|AC011481.1	1	1	0	0	1	1	1	1	1	1	1	1	1	1	1	1	1	0	0	1	0	1	0	1	1	1	1	1	1	0	1	1	1	1	0	1	1	1	1	0	1	1	0	1	1	1	1	1	1
HMGA1P4|AL162586.1	0	0	0	0	0	0	0	0	1	1	0	0	1	1	0	0	0	0	0	0	0	1	0	0	1	0	1	1	0	0	0	0	0	0	0	1	0	1	0	0	0	0	0	1	0	0	0	0	0
HMGA1P4|NPTN-IT1	1	1	0	0	1	1	1	1	1	1	1	1	1	1	1	1	0	0	0	1	1	1	1	1	1	1	1	1	1	1	1	1	1	1	1	1	1	1	1	0	1	1	0	1	1	1	1	1	1
HMGA1P4|AL135999.1	1	1	0	0	1	1	1	1	1	1	1	1	1	1	1	1	0	0	1	1	0	1	1	1	1	1	1	1	1	1	1	1	0	1	0	1	1	1	1	0	1	1	1	1	1	1	1	1	1
HMGA1P4|AP000873.2	1	0	0	0	0	1	1	0	1	1	1	1	1	1	0	0	0	0	0	1	0	1	0	0	1	1	1	1	0	0	1	1	0	1	0	1	1	0	0	1	1	1	0	1	1	1	0	1	1
HMGA1P4|AL049840.2	0	0	0	0	0	0	0	0	1	1	0	0	1	1	0	0	0	0	0	0	0	0	0	0	1	1	0	1	0	0	1	0	0	0	0	1	1	0	0	0	0	0	0	1	0	0	0	0	0
HMGA1P4|USP30-AS1	1	1	0	0	0	1	0	0	1	1	1	1	1	0	0	0	0	0	1	0	0	0	0	0	1	1	1	0	0	0	0	1	0	0	0	1	1	1	0	0	1	1	0	1	1	1	1	1	0
HMGA1P4|EDIL3-DT	1	0	0	1	0	1	1	1	1	0	1	1	0	1	1	0	0	0	0	1	1	1	1	1	1	1	1	1	1	0	1	0	0	1	1	1	1	0	0	0	0	1	0	1	1	1	0	1	1
HMGA1P4|AC010618.3	1	1	0	0	0	1	1	1	1	1	1	1	0	1	0	1	0	0	0	1	0	1	1	1	1	0	1	1	1	0	1	1	0	1	1	0	1	0	1	1	1	1	0	1	1	1	1	1	1
HMGA1P4|AC008906.1	1	1	0	0	0	0	1	1	1	0	1	1	0	1	0	0	0	0	0	0	0	0	0	0	1	1	1	0	0	0	1	0	0	1	1	0	1	0	0	0	1	1	0	1	1	1	0	0	1
HMGA1P4|LINC01480	1	1	0	1	1	1	1	1	1	1	1	1	1	0	0	1	0	1	0	1	1	1	1	1	1	1	1	1	1	1	1	1	1	1	1	1	1	1	0	1	1	1	1	1	1	1	1	1	1
HMGA1P4|AC004923.4	1	1	0	1	0	1	1	1	1	1	1	1	1	1	1	0	0	0	0	1	1	1	1	1	1	1	1	1	1	1	1	1	1	1	1	1	1	0	1	1	1	1	1	1	1	1	1	1	1
HMGA1P4|AC018521.5	0	0	0	0	0	0	0	0	0	0	0	0	0	0	0	0	0	0	0	0	0	0	0	0	0	0	0	0	0	0	0	0	0	0	0	0	0	0	0	0	0	0	0	0	0	0	0	0	0
HMGA1P4|AC099850.4	1	1	0	0	0	0	0	1	0	1	1	0	1	0	0	0	0	0	0	1	0	1	0	0	1	0	1	1	0	0	0	0	0	1	0	1	0	1	0	0	1	1	0	0	1	1	0	0	1
HMGA1P4|AC090589.3	0	0	0	0	0	0	1	0	1	1	1	0	1	1	0	0	0	0	0	0	0	1	0	0	1	1	1	1	0	0	0	0	0	1	0	1	0	1	0	0	1	1	0	1	0	1	1	1	1
HMGA1P4|AC073487.1	1	1	0	1	1	1	1	1	1	1	1	1	1	1	1	1	0	1	1	1	1	1	1	1	1	1	1	1	1	1	1	1	1	1	1	1	1	1	1	1	1	1	1	1	1	1	1	1	1
HMGA1P4|N4BP2L2-IT2	1	1	0	1	1	1	1	1	1	1	1	1	1	1	0	1	0	0	1	1	1	1	1	1	1	1	1	1	1	1	1	1	1	1	1	1	1	1	1	1	1	1	1	1	1	1	1	1	1
HMGA1P4|FAM13A-AS1	1	1	0	0	1	1	1	1	1	1	1	1	1	1	1	1	0	0	0	1	1	1	1	1	1	1	1	1	1	1	1	1	1	1	1	1	1	1	1	1	1	1	0	1	1	1	1	1	1
HMGA1P4|MIR155HG	1	1	0	0	0	1	1	1	1	1	1	1	1	0	0	0	0	0	0	1	0	0	1	0	1	1	1	0	1	0	1	1	0	1	1	1	1	1	0	0	1	1	1	1	1	1	1	1	1
HMGA1P4|AC105020.5	1	1	0	0	0	0	1	0	1	1	1	1	1	1	0	0	0	0	1	1	0	1	0	1	1	0	1	1	1	0	0	1	1	1	1	1	0	1	0	0	1	1	1	1	1	1	0	1	0
HMGA1P4|AC010186.3	1	0	0	0	0	0	1	0	1	0	1	1	0	0	0	0	0	0	0	1	0	0	0	0	0	0	1	0	0	0	1	0	0	0	0	0	0	0	0	0	0	1	0	1	0	0	0	0	0
HMGA1P4|AC096992.2	1	0	0	0	0	0	0	0	1	0	0	1	0	0	0	0	0	0	0	1	0	1	0	0	1	0	1	0	0	0	0	0	0	0	0	1	0	0	0	0	0	1	0	1	0	0	0	0	1
HMGA1P4|HCG27	0	1	0	0	1	1	1	1	1	1	1	1	1	1	1	0	0	0	1	1	0	1	1	1	1	1	1	1	1	1	1	1	1	1	1	1	1	0	1	0	1	1	0	1	1	1	1	1	1
HMGA1P4|AC009120.3	0	1	0	0	0	0	1	0	1	1	1	1	1	1	0	0	0	0	1	0	0	1	0	0	1	0	1	1	1	0	0	0	0	1	0	1	0	1	0	0	1	0	0	1	0	1	0	1	1
HMGA1P4|AC005104.1	1	1	0	0	1	1	1	1	1	1	1	1	1	1	0	0	0	0	1	1	0	1	0	0	1	1	1	1	1	0	1	1	0	1	0	1	1	0	0	0	1	1	0	1	1	1	1	1	1
HMGA1P4|AC007878.1	1	1	0	0	1	1	1	1	1	1	1	1	1	1	0	1	0	0	1	1	1	1	1	1	1	1	1	1	1	1	1	1	1	1	1	1	1	1	1	1	1	1	1	1	1	1	1	1	1
HMGA1P4|AP006621.2	0	1	0	0	0	0	1	0	1	1	0	1	1	1	0	0	0	0	1	0	0	1	0	0	1	1	1	1	0	0	0	0	0	1	0	1	0	1	0	0	1	0	0	1	0	1	1	0	0
HMGA1P4|AC053513.2	1	1	0	0	1	1	1	1	1	1	1	1	1	1	1	0	0	0	1	1	0	1	1	1	1	1	1	1	1	1	1	1	1	1	1	1	1	1	0	1	1	1	0	1	1	1	1	1	1
HMGA1P4|AC100830.2	1	1	0	0	0	1	1	0	1	1	1	1	1	1	1	0	0	0	0	1	1	1	1	1	1	1	1	1	1	1	1	1	1	1	1	1	1	1	1	1	1	1	1	1	1	1	1	0	1
HMGA1P4|AP003392.1	0	0	0	0	0	1	0	0	0	1	1	1	1	1	0	0	0	0	1	0	0	1	0	0	1	1	1	1	1	0	0	0	0	0	0	1	0	1	0	0	1	1	0	1	0	0	0	1	0
HMGA1P4|AL049552.1	1	1	0	0	1	1	1	1	1	1	1	1	1	1	1	1	0	0	0	1	1	1	1	1	1	1	1	1	1	1	1	1	1	1	1	1	1	1	1	0	1	1	0	1	1	1	1	1	1
HMGA1P4|MIR29B2CHG	1	0	0	0	1	1	1	1	1	1	1	1	1	1	1	1	0	0	0	1	0	1	1	1	1	1	1	1	1	1	1	1	1	1	1	1	1	1	1	0	1	1	0	1	1	1	0	1	1
HMGA1P4|AC138028.4	1	0	0	0	0	1	1	1	1	1	1	1	1	1	0	0	0	0	0	1	0	1	0	0	1	0	1	1	0	0	1	0	0	1	0	1	1	1	0	0	1	1	0	1	0	1	1	1	1
HMGA1P4|AC124312.2	0	0	0	0	0	0	0	0	0	0	0	0	0	0	0	0	0	0	0	0	0	0	0	0	0	0	0	0	0	0	0	0	0	0	0	0	0	0	0	0	0	0	0	0	0	0	0	0	0
HMGA1P4|AC012615.6	1	1	0	0	1	1	1	1	1	1	1	1	1	1	1	1	0	0	1	1	1	1	1	1	1	1	1	1	1	1	1	1	0	1	1	1	1	1	1	1	1	1	1	1	1	1	1	1	1
HMGA1P4|AC109460.2	1	1	0	0	1	1	1	1	1	1	1	1	1	1	1	1	0	0	1	1	0	1	1	1	1	1	1	1	1	0	1	1	0	1	0	1	1	1	1	1	1	1	0	1	1	1	1	1	1
HMGA1P4|AC116366.2	1	0	0	0	0	1	1	1	1	1	1	1	1	1	0	0	0	0	0	1	1	1	1	1	1	1	1	1	1	1	1	1	1	1	1	1	1	1	0	0	1	1	0	1	1	1	1	1	1
HMGA1P4|AC068790.5	1	1	0	1	1	1	1	1	1	1	1	1	1	1	1	1	0	0	1	1	1	1	1	1	1	1	1	1	0	1	1	1	1	1	1	1	1	1	1	0	1	1	1	1	1	1	1	1	1
HMGA1P4|AC005519.1	1	1	0	0	1	1	1	1	1	1	1	1	1	1	1	0	0	0	1	1	0	1	0	1	1	1	1	1	1	1	1	1	0	1	1	1	1	1	1	0	1	1	1	1	1	1	1	1	1
HMGA1P4|AL450384.2	1	1	0	0	0	1	1	0	1	1	1	1	1	1	0	1	0	0	0	1	0	1	0	0	1	0	1	1	1	0	0	1	1	1	0	1	1	1	1	0	1	1	0	1	1	1	0	1	1
HMGA1P4|AC009704.2	1	1	0	0	0	1	1	1	1	1	1	1	1	1	1	0	0	1	1	1	1	1	1	1	1	1	1	1	1	1	1	1	0	1	1	1	1	1	1	1	1	1	1	1	1	1	1	1	1
HMGA1P4|AC243960.1	1	1	0	0	0	1	1	1	1	1	1	1	1	0	0	0	0	1	0	1	0	1	1	0	1	0	1	1	1	0	1	1	1	1	1	1	1	1	0	0	1	1	1	1	1	1	1	1	1
HMGA1P4|AC008105.3	1	1	0	1	1	1	1	1	1	1	1	1	1	1	1	1	1	1	1	1	1	1	1	1	1	1	1	1	1	1	1	1	1	1	1	1	1	1	1	1	1	1	1	1	1	1	1	1	1
HMGA1P4|AC130469.1	1	1	0	1	1	1	1	1	1	1	1	1	1	1	1	1	1	1	1	1	1	1	1	1	1	1	1	1	1	1	1	1	1	1	1	1	1	1	0	1	1	1	1	1	1	1	1	1	1
HMGA1P4|AC007991.2	1	1	0	1	1	1	1	1	1	1	1	1	1	1	1	1	1	1	1	1	0	1	1	1	1	1	1	1	1	1	1	1	1	1	1	1	1	1	1	1	1	1	1	1	1	1	1	1	1
HMGA1P4|AC002550.2	0	1	0	0	0	1	1	0	1	1	1	0	1	1	0	0	0	0	0	1	0	1	0	0	1	0	1	1	0	0	0	0	0	1	0	1	0	0	0	0	1	1	0	1	1	1	0	0	1
HMGA1P4|AC067852.3	1	1	0	0	1	1	1	1	1	1	1	1	1	1	1	1	0	0	1	1	1	1	1	1	1	1	1	1	1	1	1	1	1	1	1	1	1	1	1	1	1	1	1	1	1	1	1	1	1
HMGA1P4|AC116914.2	1	1	0	0	0	1	1	1	1	1	1	1	1	1	0	1	0	0	1	1	0	1	0	0	1	1	1	1	1	1	1	1	1	1	0	1	1	1	0	1	1	1	1	1	1	1	1	1	1
HMGA1P4|AC093535.1	1	0	0	0	1	1	1	1	1	1	1	1	1	1	0	1	1	1	1	1	0	1	1	1	1	1	1	1	1	1	1	1	1	1	1	1	1	1	0	1	1	1	0	1	1	1	1	1	1
HMGA1P4|AC012181.1	0	0	0	0	0	1	1	0	1	1	0	1	1	0	0	0	0	0	0	0	0	1	0	0	1	1	1	1	1	0	1	0	0	1	0	1	1	1	0	0	1	0	0	1	1	1	0	0	0
HMGA1P4|AL513477.2	1	1	0	0	0	1	1	1	1	1	1	1	1	1	0	0	0	0	0	1	0	1	0	0	1	0	0	0	0	0	0	0	0	0	0	1	0	0	0	1	1	1	0	1	0	1	1	1	1
HMGA1P4|ALG13-AS1	1	1	0	0	0	1	1	1	1	1	1	1	1	0	1	0	0	1	0	1	0	1	0	1	1	1	1	1	0	1	1	1	0	1	0	1	1	1	0	1	1	1	0	1	1	1	1	1	1
HMGA1P4|AC063965.2	1	1	0	0	1	1	1	1	1	1	1	1	1	1	1	0	0	0	1	1	1	1	1	1	1	1	1	1	1	1	1	1	1	1	1	1	1	1	1	1	1	1	1	1	1	1	1	1	1
HMGA1P4|AC080162.1	1	1	0	0	0	1	1	1	1	1	1	1	1	1	1	0	0	0	0	1	1	1	0	1	1	1	1	1	1	1	1	1	0	1	1	1	1	1	1	1	0	1	0	1	1	1	1	1	1
HMGA1P4|LINC02585	1	1	0	0	0	1	1	0	1	1	1	1	1	1	0	1	0	0	0	1	0	1	0	0	0	0	1	0	0	0	1	1	0	1	0	1	1	1	0	0	1	1	1	1	1	1	1	0	1
HMGA1P4|AP002807.1	1	1	0	0	0	1	1	1	1	0	1	1	0	1	0	0	0	0	0	1	1	1	0	1	1	1	1	1	1	0	1	0	0	1	0	0	1	1	0	1	1	1	0	1	1	1	1	1	1
HMGA1P4|AL596325.2	1	1	0	0	0	0	0	1	1	1	1	1	1	1	0	1	0	0	1	0	1	1	0	1	1	1	1	1	1	1	1	1	0	1	0	1	0	1	0	1	1	1	0	1	1	1	0	1	0
HMGA1P4|LINC00472	0	0	0	0	0	0	0	0	0	0	0	0	0	0	0	0	0	0	0	0	0	0	0	0	0	0	0	0	0	0	0	0	0	0	0	0	0	0	0	0	0	0	0	0	0	0	0	0	0
HMGA1P4|AC004832.5	1	1	0	0	1	1	1	1	1	1	1	1	1	1	0	1	0	0	0	1	0	1	1	1	1	1	1	1	1	1	1	1	1	1	1	1	1	1	1	1	1	1	0	1	1	1	1	1	1
HMGA1P4|AC107021.1	1	1	0	0	1	1	1	1	1	1	1	1	1	1	0	1	0	0	0	1	1	1	1	1	1	0	1	1	1	0	1	1	0	1	1	1	1	0	1	1	1	1	0	1	1	1	1	0	1
HMGA1P4|AC004585.1	1	1	0	1	0	1	1	1	1	1	1	1	1	0	1	1	0	1	1	1	0	1	1	0	1	1	1	1	1	1	1	1	1	1	1	1	1	1	0	1	1	1	1	1	1	1	1	1	1
HMGA1P4|AL021707.3	1	1	0	0	0	0	1	1	1	1	1	1	1	1	0	0	0	0	0	1	0	1	0	0	1	1	1	1	1	0	1	1	0	1	1	1	0	1	0	0	1	1	0	1	1	1	1	1	1
HMGA1P4|AL354733.3	1	0	0	0	1	1	1	0	1	1	0	1	1	0	0	1	0	0	0	1	0	1	0	0	0	0	1	1	0	0	0	0	0	0	0	0	1	0	1	0	0	0	0	1	0	1	0	0	0
HMGA1P4|AC004492.1	1	0	0	0	0	0	1	0	1	1	1	0	1	1	0	0	0	0	0	1	0	1	0	0	1	0	1	1	0	0	0	0	0	1	0	1	0	1	0	0	0	1	0	1	1	0	0	0	0
HMGA1P4|AC135178.6	1	1	0	0	0	0	0	0	1	1	0	1	1	1	0	0	0	0	1	1	1	1	0	1	1	1	1	1	1	0	1	1	0	1	0	1	0	1	0	0	1	1	0	1	1	1	0	1	1
HMGA1P4|DLEU2	1	0	0	0	0	1	1	1	1	1	1	1	0	1	0	0	0	1	0	1	0	1	1	1	1	1	1	1	0	0	1	1	1	1	0	0	1	0	0	1	1	1	0	1	1	1	1	1	1
AL022328.1|AC002553.2	1	0	1	1	1	1	0	1	1	0	0	0	1	1	1	1	0	0	1	1	0	1	0	0	1	1	0	0	1	0	1	1	1	1	1	1	0	1	1	1	1	0	1	1	0	0	1	1	0
AL022328.1|AL590764.1	1	1	1	1	1	1	1	1	1	0	1	1	1	0	1	1	1	1	1	1	1	0	1	1	1	1	1	0	1	0	1	1	1	1	1	1	1	1	1	1	1	0	1	1	1	1	1	1	1
AL022328.1|TRG-AS1	1	1	0	1	1	1	1	1	1	1	1	1	1	0	1	1	1	1	1	1	1	1	1	1	1	1	1	0	1	1	1	1	1	1	1	1	1	1	1	1	1	1	1	1	1	1	1	1	1
AL022328.1|AC091185.1	1	1	0	1	1	1	1	1	1	1	1	1	1	1	1	1	1	1	1	1	1	1	1	1	1	1	1	0	1	1	1	1	1	1	1	1	1	1	1	1	1	1	1	1	1	1	1	1	1
AL022328.1|AL513327.1	1	0	1	1	1	1	0	1	1	1	1	1	1	1	1	1	1	1	1	1	1	1	1	1	1	1	1	0	1	1	0	1	1	1	1	1	1	1	1	1	1	0	1	1	1	0	1	1	1
AL022328.1|IRF1-AS1	0	0	0	0	0	1	0	1	0	0	0	0	0	0	0	0	0	0	0	1	1	0	0	0	0	0	0	0	1	0	0	0	1	0	1	1	0	0	0	0	1	0	0	0	1	0	1	0	0
AL022328.1|AC079015.1	1	1	0	1	1	1	1	1	1	0	1	1	1	0	1	1	1	1	1	1	1	1	1	1	1	1	1	0	1	1	0	1	1	1	1	1	1	1	1	1	1	1	1	1	1	1	1	1	1
AL022328.1|AC007637.1	0	0	0	0	0	0	0	0	0	0	0	0	0	0	0	0	0	0	0	0	0	0	0	0	0	0	0	0	0	0	0	0	0	0	0	0	0	0	0	0	0	0	0	0	0	0	0	0	0
AL022328.1|AC096733.3	0	0	1	0	0	0	0	0	0	0	0	0	0	0	0	0	0	0	0	0	0	0	0	0	0	0	0	0	0	0	0	0	0	0	0	0	0	0	0	0	0	0	0	0	0	0	0	0	0
AL022328.1|AL512791.1	0	0	0	0	0	0	1	1	1	1	0	1	0	1	0	0	0	0	0	0	0	0	0	1	1	0	0	0	1	0	0	0	0	1	0	1	1	1	0	0	1	0	0	0	0	0	1	0	0
AL022328.1|AL109936.3	0	1	0	0	0	0	0	0	0	0	0	0	1	1	0	0	0	0	0	0	0	1	0	0	0	0	0	0	1	0	0	0	1	0	0	1	0	0	1	0	1	0	0	0	0	0	0	0	0
AL022328.1|AC025627.1	0	1	1	0	1	1	1	1	1	1	0	1	1	0	1	1	0	1	1	0	0	1	0	0	1	0	0	0	1	1	0	1	1	1	1	1	1	1	1	0	1	0	1	1	1	1	1	0	1
AL022328.1|ARHGAP27P1-BPTFP1-KPNA2P3	0	1	1	1	1	1	0	1	1	0	1	1	1	1	1	1	1	0	1	1	1	1	0	1	1	1	1	0	1	0	0	1	0	1	1	1	1	1	1	1	1	0	1	1	1	1	1	1	1
AL022328.1|CR936218.1	1	1	1	1	1	1	0	1	1	1	1	1	1	1	1	1	1	1	1	1	1	1	1	1	1	1	1	0	1	1	0	1	1	1	1	1	0	1	1	0	1	0	1	1	1	1	1	1	1
AL022328.1|PCED1B-AS1	1	1	0	1	0	1	0	1	1	0	1	0	1	0	0	0	1	1	0	1	0	0	1	0	1	0	0	0	1	0	0	0	1	1	1	1	1	0	0	0	1	0	1	0	1	1	1	1	1
AL022328.1|AC012181.2	0	0	0	0	0	0	0	0	1	0	0	1	1	0	0	1	0	0	0	1	0	1	0	0	1	1	1	0	1	0	0	0	1	1	1	1	0	1	1	0	1	0	1	0	1	0	1	0	0
AL022328.1|AC139887.1	0	1	1	1	1	0	0	1	1	0	0	1	1	1	1	1	1	1	1	1	1	1	0	0	1	1	1	0	1	0	0	1	1	0	1	1	1	0	1	1	1	0	1	0	1	0	0	0	0
AL022328.1|RUSC1-AS1	0	1	1	0	1	1	0	1	1	0	0	1	1	0	0	1	0	0	1	0	0	1	0	1	1	0	0	0	1	0	0	1	1	1	0	1	0	1	1	0	1	0	1	0	1	0	1	1	0
AL022328.1|LINC02084	1	1	1	1	1	1	1	1	1	0	1	1	1	0	1	0	1	1	0	1	1	1	1	1	1	1	1	0	1	1	1	1	1	1	1	1	1	1	1	1	1	1	1	1	1	1	1	1	1
AL022328.1|AC112491.1	0	1	0	1	1	0	0	1	1	0	1	0	1	0	0	1	0	1	1	1	1	1	0	1	1	0	0	0	1	0	0	1	1	1	1	1	0	0	1	1	1	1	1	0	1	1	1	1	1
AL022328.1|Z83843.1	1	0	0	0	0	1	0	1	1	0	0	0	1	0	0	0	1	0	0	1	1	0	0	0	0	0	1	0	1	0	0	0	1	0	0	1	0	1	0	0	1	0	0	1	1	0	1	0	0
AL022328.1|AC253536.3	0	0	1	0	1	1	0	1	0	0	0	1	1	1	1	1	1	1	1	0	1	1	0	1	1	1	1	0	1	1	0	0	1	1	0	1	1	1	1	1	1	0	1	1	1	0	1	0	1
AL022328.1|AC108010.1	0	0	0	0	0	0	0	0	0	0	0	0	0	1	0	0	0	0	0	0	0	0	0	0	0	0	0	0	0	0	0	0	0	0	0	0	0	0	0	0	0	0	0	0	0	0	0	0	0
AL022328.1|AL133342.1	1	1	0	1	0	1	1	1	1	0	1	0	1	0	1	0	0	1	1	1	1	0	1	1	1	1	1	0	1	1	1	1	1	1	1	1	1	0	0	1	1	0	1	1	1	1	1	1	1
AL022328.1|AC093110.1	1	0	1	0	1	1	0	1	1	0	0	1	1	1	1	1	1	1	1	1	1	1	0	0	1	1	1	0	1	0	0	0	1	1	0	1	1	1	1	0	1	0	1	1	1	0	1	0	1
AL022328.1|AF117829.1	1	1	0	1	1	1	0	1	1	0	1	1	1	1	1	0	1	1	1	1	1	1	1	1	1	1	1	0	1	0	0	1	1	1	1	1	1	1	1	1	1	0	1	1	1	0	1	1	1
AL022328.1|AL162586.1	0	0	0	0	0	0	0	0	1	0	0	0	1	1	0	0	0	0	0	0	1	1	0	0	1	0	0	0	1	0	0	0	1	0	0	1	0	1	0	0	1	0	0	0	0	0	1	0	0
AL022328.1|AC004148.1	0	0	0	0	1	1	0	1	1	1	0	0	1	0	0	0	0	0	1	0	1	1	0	0	0	0	1	0	0	0	0	1	0	0	0	1	0	1	0	0	1	0	0	1	0	0	1	0	0
AL022328.1|AL049840.2	0	0	0	0	0	1	0	0	1	1	0	0	1	0	0	0	0	0	1	0	0	0	0	0	0	0	0	0	1	0	0	0	0	0	0	1	1	1	0	0	1	0	0	1	0	0	1	0	0
AL022328.1|USP30-AS1	1	1	0	1	0	1	0	1	1	0	1	1	1	0	1	0	0	0	1	1	0	0	0	0	1	1	1	0	1	0	0	1	1	0	0	1	1	1	1	0	1	0	1	1	1	1	1	1	0
AL022328.1|EDIL3-DT	1	1	0	1	1	1	1	1	1	0	1	1	0	0	1	0	1	1	0	1	1	1	1	1	1	1	1	0	1	0	0	0	1	1	1	1	1	1	0	1	1	1	1	1	1	0	1	1	1
AL022328.1|AC008906.1	1	1	0	1	1	1	0	1	1	0	1	0	0	0	0	0	1	0	0	1	1	0	0	0	1	1	1	0	1	0	0	1	1	1	1	1	1	0	1	0	1	0	1	1	1	1	1	0	1
AL022328.1|AC018521.5	0	0	1	0	0	0	0	0	0	0	0	0	0	0	0	0	0	0	0	0	0	0	0	0	0	0	0	0	0	0	0	0	0	0	0	0	0	0	0	0	0	0	0	0	0	0	0	0	0
AL022328.1|AC099850.4	1	1	0	0	0	0	0	1	0	0	0	0	1	0	0	0	0	1	0	1	1	1	0	0	1	0	1	0	1	0	0	0	0	1	0	1	0	1	0	0	1	1	1	0	1	0	1	0	1
AL022328.1|AC090589.3	0	1	1	0	1	0	0	1	1	0	1	0	1	1	0	1	0	1	1	0	1	1	0	1	1	1	1	0	1	0	0	1	1	1	0	1	0	1	0	0	1	0	1	0	1	0	1	1	1
AL022328.1|AL132989.1	0	0	0	0	1	1	0	0	0	0	0	0	1	1	0	0	0	0	0	0	1	0	0	0	1	1	0	0	1	0	0	0	0	0	0	1	0	0	0	0	1	0	0	1	0	0	1	0	0
AL022328.1|FAM13A-AS1	1	1	1	1	1	1	1	1	1	1	1	1	1	1	1	1	1	1	1	1	1	1	1	1	1	1	1	0	1	1	0	1	1	1	1	1	1	1	1	1	1	1	1	1	1	0	1	1	1
AL022328.1|MIR155HG	1	1	0	1	1	1	0	1	1	0	1	0	1	0	1	0	1	0	1	1	0	0	1	1	1	1	1	0	1	0	1	1	1	1	1	1	1	1	1	1	1	0	1	1	1	1	1	1	1
AL022328.1|AC105020.5	1	1	1	0	1	1	0	0	1	1	0	1	1	1	1	1	0	1	1	1	1	1	0	1	1	0	1	0	1	0	0	1	1	1	1	1	0	1	1	0	1	1	1	0	1	1	1	1	0
AL022328.1|SCARNA9	1	0	0	0	0	0	0	1	0	0	0	0	0	0	0	0	0	0	0	1	1	0	0	0	1	0	1	0	1	0	0	0	0	0	0	0	0	0	0	0	1	0	0	0	1	0	0	0	0
AL022328.1|AC010186.3	1	0	0	1	0	0	0	1	1	0	0	1	0	0	0	0	1	0	0	1	1	0	0	0	0	0	0	0	0	0	0	1	0	0	1	0	0	0	0	0	1	1	0	0	1	0	0	0	0
AL022328.1|SH3BP5-AS1	0	0	1	0	0	0	0	0	0	0	0	0	1	0	0	0	0	0	1	0	0	0	0	0	1	0	0	0	1	0	0	0	0	0	0	1	0	1	0	0	1	0	1	0	0	0	1	0	0
AL022328.1|AC096992.2	0	1	0	0	0	0	0	0	1	0	0	0	0	0	0	0	0	0	0	1	0	1	0	1	0	0	1	0	1	0	0	1	1	0	0	1	0	0	0	0	1	0	1	0	1	0	1	0	0
AL022328.1|HCG27	0	1	1	1	1	1	1	1	1	1	1	1	1	1	1	1	1	1	1	1	1	1	1	1	1	1	1	0	1	1	0	1	1	1	1	1	1	0	1	1	1	0	1	1	1	1	1	1	1
AL022328.1|AC009120.3	0	1	0	0	1	1	0	0	1	1	1	0	1	1	0	1	1	0	1	0	1	1	0	1	1	0	1	0	1	0	0	0	0	1	0	1	0	1	1	0	1	0	1	1	0	0	1	0	0
AL022328.1|AC138207.4	0	0	0	0	1	0	1	1	1	0	0	1	0	0	1	0	0	0	0	1	1	1	0	0	0	0	1	0	0	0	0	0	1	0	1	0	0	0	1	0	1	0	0	0	1	0	0	0	0
AL022328.1|AC009120.2	0	1	0	0	0	1	0	0	0	0	0	0	1	1	0	1	0	0	1	0	0	0	0	0	0	0	1	0	1	0	0	1	0	1	0	1	0	1	0	0	1	0	1	0	0	0	1	0	0
AL022328.1|AC005104.1	1	1	1	1	1	1	0	1	1	1	1	1	1	0	0	1	1	1	1	1	1	1	0	1	1	1	1	0	1	1	0	1	1	1	0	1	1	1	0	0	1	0	1	1	1	1	1	1	1
AL022328.1|AL928654.2	0	0	1	0	1	1	0	0	0	0	0	0	1	0	1	0	0	0	1	0	0	0	0	0	0	0	0	0	0	0	0	0	1	0	0	1	1	0	0	0	1	0	0	1	0	0	1	0	0
AL022328.1|AP006621.2	0	1	0	1	1	0	0	1	1	0	0	1	1	1	0	1	0	0	1	0	0	0	0	1	1	1	1	0	1	0	0	1	1	1	1	1	0	1	1	0	1	0	0	0	0	1	1	0	0
AL022328.1|AC100830.2	1	1	0	0	0	1	0	1	1	1	1	1	1	1	1	1	1	1	1	1	1	1	1	1	1	1	1	1	1	1	0	1	1	1	1	1	1	1	1	1	1	1	1	1	1	1	1	0	1
AL022328.1|AP003392.1	0	0	0	0	0	1	0	1	0	1	0	0	1	1	0	0	0	0	1	0	1	1	0	0	1	1	1	0	1	0	0	0	0	0	0	1	0	1	0	0	1	0	1	1	1	0	1	0	0
AL022328.1|AC000123.1	1	1	0	0	0	0	0	0	0	0	0	0	1	0	0	0	0	0	0	0	0	0	0	0	0	0	0	0	1	0	0	0	0	0	0	1	0	0	0	0	1	0	0	0	1	0	1	0	0
AL022328.1|AC138028.4	1	0	0	1	1	1	0	1	1	0	1	1	1	1	1	1	1	0	1	1	1	1	0	1	1	0	1	0	1	0	0	1	1	1	0	1	1	1	0	0	1	0	1	1	1	0	1	1	0
AL022328.1|AC124312.2	0	0	0	0	0	0	0	0	0	0	0	0	0	0	0	0	0	0	0	0	0	0	0	0	0	0	0	0	0	0	0	0	0	0	0	0	0	0	0	0	0	0	0	0	0	0	0	0	0
AL022328.1|AC007566.1	0	0	0	0	0	0	0	0	1	0	0	0	0	0	0	0	0	0	0	1	0	0	0	1	0	0	0	0	1	0	0	0	1	1	1	1	0	1	0	0	1	0	1	0	0	0	1	0	0
AL022328.1|AC116366.2	1	1	0	1	1	1	1	1	1	0	1	1	1	1	1	1	1	1	1	1	1	1	1	1	1	1	1	0	1	1	0	1	1	1	1	1	1	1	1	1	1	1	1	1	1	1	1	1	1
AL022328.1|AL450384.2	1	1	1	1	1	1	0	1	1	1	0	1	1	1	0	1	0	0	1	1	1	1	0	1	1	0	1	0	1	0	0	1	1	1	1	1	1	1	1	1	1	0	1	0	1	1	1	1	0
AL022328.1|AC243960.1	1	1	0	1	1	1	0	1	1	1	1	1	1	0	1	0	1	1	1	1	1	1	1	0	1	0	1	0	1	0	0	1	1	1	1	1	1	1	0	1	1	1	1	1	1	1	1	1	1
AL022328.1|AC007991.2	1	1	0	1	1	1	1	1	1	1	1	1	1	1	1	1	1	1	1	1	1	1	1	1	1	1	1	0	1	1	1	1	1	1	1	1	1	1	1	1	1	1	1	1	1	1	1	1	1
AL022328.1|AC002550.2	0	1	0	1	1	1	0	1	1	0	0	0	1	1	0	1	1	0	0	1	1	1	0	0	1	0	1	0	1	0	0	1	1	1	1	1	0	1	1	0	1	0	1	0	1	0	1	0	0
AL022328.1|AC116914.2	0	1	1	0	1	1	1	1	1	1	1	1	1	1	0	1	1	1	1	1	0	1	0	1	1	1	1	0	1	1	0	1	1	1	0	1	1	1	1	1	1	0	1	1	1	1	1	1	1
AL022328.1|AC012181.1	0	0	0	0	1	1	1	1	0	0	0	1	1	0	0	1	0	0	1	0	0	1	0	0	1	1	1	0	1	0	0	1	1	1	1	1	1	1	1	0	1	0	1	0	1	0	1	0	0
AL022328.1|AL513477.2	0	1	1	0	1	1	0	1	1	0	1	1	1	0	0	0	0	0	1	1	0	1	0	0	1	0	0	0	1	0	0	1	0	0	1	1	0	1	1	1	1	1	1	0	1	0	1	1	1
AL022328.1|ALG13-AS1	1	1	0	1	1	1	0	1	1	1	0	1	1	0	1	1	1	1	1	1	1	1	1	1	1	1	1	0	1	1	1	1	1	1	0	1	1	1	1	1	1	0	1	1	1	0	1	1	1
AL022328.1|LINC02585	1	1	1	1	0	1	0	1	1	1	1	1	1	1	1	1	1	0	0	1	1	0	1	0	0	0	0	0	1	1	0	1	1	1	1	1	1	1	1	1	1	1	1	0	1	1	1	0	1
AL022328.1|AP002807.1	1	1	1	1	1	1	0	1	1	0	1	1	1	1	1	1	1	1	0	1	1	1	1	1	1	1	1	0	1	0	0	1	1	0	1	0	1	1	1	1	1	1	1	1	1	1	1	1	1
AL022328.1|LINC00472	0	0	0	0	0	0	0	0	0	0	0	0	0	0	0	0	0	0	0	0	0	0	0	0	0	0	0	0	0	0	0	0	0	0	0	0	0	0	0	0	0	0	0	0	0	0	0	0	0
AL022328.1|AC004832.5	1	1	0	1	1	1	1	1	1	0	1	1	1	1	1	1	1	1	0	1	0	1	1	1	1	1	1	0	1	1	0	1	1	1	1	1	1	1	1	1	1	1	1	1	1	1	1	1	1
AL022328.1|AC107021.1	1	1	0	1	1	1	1	1	1	0	1	1	1	1	1	1	1	1	1	1	1	1	1	1	1	0	1	0	1	1	0	1	1	1	1	1	1	1	1	1	1	1	1	1	1	1	1	0	1
AL022328.1|AC004585.1	1	1	0	1	0	1	1	1	1	1	1	1	1	0	1	1	1	1	1	1	1	1	1	1	1	1	1	0	1	1	1	1	1	1	1	1	1	1	1	1	1	1	1	1	1	1	1	1	1
AL022328.1|AL021707.3	1	1	0	0	1	1	0	1	1	0	0	1	1	1	0	0	1	1	1	1	0	1	0	1	1	1	1	0	1	0	0	1	1	1	1	1	0	1	0	1	1	0	1	0	1	1	1	1	1
AL022328.1|AL354733.3	0	0	0	0	1	1	0	1	1	0	0	0	1	0	0	1	0	0	1	1	1	1	0	1	0	0	1	0	1	0	0	1	1	0	0	1	1	0	1	0	1	0	0	1	1	0	0	0	0
AL022328.1|AC004492.1	1	1	0	0	1	1	0	1	1	0	0	0	1	0	0	0	0	0	1	1	1	1	0	1	1	0	0	0	1	0	0	1	1	1	0	1	0	1	1	0	1	0	1	0	1	0	1	0	0
AL022328.1|AC135178.6	1	1	1	1	1	1	0	1	1	0	0	1	1	0	1	1	1	1	1	1	1	1	0	1	1	1	0	0	1	0	0	1	1	1	0	1	0	1	1	1	1	1	1	0	1	1	1	1	1
AL022328.1|DLEU2	1	0	0	1	1	1	1	1	1	0	1	1	1	0	1	1	1	1	1	1	1	1	1	1	1	1	1	0	1	1	0	1	1	1	1	0	1	0	1	1	1	0	1	1	1	0	1	1	1
AC002553.2|AC090948.3	1	1	1	0	1	0	1	1	1	1	0	1	1	1	0	0	1	1	0	0	1	0	1	1	1	0	1	1	1	1	0	0	1	0	1	1	1	0	0	0	1	1	1	0	1	1	1	1	0
AC002553.2|AL590764.1	1	1	1	1	0	1	1	1	1	0	1	1	1	0	0	0	1	1	0	1	1	0	1	1	1	0	1	0	1	1	1	1	1	1	1	1	1	0	0	0	1	1	1	1	1	1	1	1	1
AC002553.2|TRG-AS1	1	1	0	1	0	1	1	1	1	1	1	1	1	0	1	0	1	1	0	1	1	0	1	1	1	1	1	0	1	1	1	1	1	1	1	1	1	1	0	0	1	1	1	1	1	1	1	1	1
AC002553.2|AC009090.1	0	1	1	0	1	1	1	1	1	1	1	1	1	1	0	1	1	1	0	0	1	0	1	1	1	1	1	1	1	1	1	1	1	0	0	0	1	0	0	0	1	1	1	1	1	1	1	1	1
AC002553.2|SEMA6A-AS1	1	1	0	1	1	1	1	1	1	1	1	1	1	1	1	0	1	1	0	0	1	1	1	1	1	1	1	1	1	1	0	1	1	0	1	1	1	1	0	0	1	1	1	1	1	1	1	1	1
AC002553.2|AC091185.1	1	1	0	1	0	1	1	1	1	1	1	1	1	1	1	0	1	1	0	0	1	1	1	1	1	1	1	1	1	1	1	1	1	1	0	1	1	1	0	1	1	1	1	1	1	1	1	1	1
AC002553.2|AL513327.1	0	1	1	0	0	1	1	1	1	1	1	1	1	1	1	0	1	1	0	0	1	0	1	1	1	1	1	1	1	1	0	0	1	1	1	0	1	0	0	0	1	1	1	1	1	1	1	1	1
AC002553.2|LINC00861	1	1	1	1	0	1	1	1	1	1	1	1	1	0	1	0	1	1	1	1	1	1	1	1	1	1	1	1	1	1	1	1	1	1	1	1	1	1	0	0	1	1	1	1	1	1	1	1	1
AC002553.2|IRF1-AS1	0	1	0	0	0	0	0	0	0	0	0	0	0	0	0	0	1	1	0	0	1	0	0	0	0	0	0	0	0	0	0	0	1	0	0	0	1	0	0	0	0	0	0	0	1	0	1	0	0
AC002553.2|AC079015.1	1	1	0	1	1	1	1	1	1	1	1	1	1	0	1	0	1	1	0	1	1	1	1	1	1	1	1	1	1	1	0	1	1	1	1	1	1	1	1	0	1	1	1	1	1	1	1	1	1
AC002553.2|AC007637.1	0	0	0	0	0	0	0	0	0	0	0	0	0	0	0	0	0	0	0	0	0	0	0	0	0	0	0	0	0	0	0	0	0	0	0	0	0	0	0	0	0	0	0	0	0	0	0	0	0
AC002553.2|AC096733.3	0	0	0	0	0	0	0	0	0	0	0	0	0	0	0	0	0	0	0	0	1	0	0	0	0	0	0	0	0	0	0	0	0	0	0	0	0	0	0	0	0	0	0	0	0	0	0	0	0
AC002553.2|AL512791.1	0	0	0	0	0	0	1	0	0	1	0	1	0	1	0	0	1	0	0	0	0	0	0	1	1	0	1	1	1	0	0	0	0	0	0	1	1	0	0	0	0	0	0	0	1	0	1	0	0
AC002553.2|AL022316.1	1	1	0	1	0	1	1	1	1	0	1	1	1	0	0	0	1	1	0	0	1	0	1	1	1	1	1	1	1	1	0	1	1	0	1	1	1	0	0	0	1	1	1	1	1	1	1	1	1
AC002553.2|AL109936.3	0	1	0	0	0	0	0	0	0	0	0	0	1	0	0	0	0	0	0	0	1	0	0	0	0	0	0	0	0	0	0	0	0	0	0	0	0	0	0	0	0	0	0	0	0	0	0	0	0
AC002553.2|AC010761.3	1	1	1	0	0	1	1	1	0	1	1	1	1	1	1	1	1	1	0	0	1	1	1	1	1	1	1	1	1	1	0	1	1	1	1	1	1	1	0	0	1	1	1	1	1	1	1	1	1
AC002553.2|AC025627.1	0	1	1	0	0	0	1	0	0	1	1	1	1	0	0	0	1	1	1	0	0	1	0	1	1	0	0	1	1	1	0	1	1	1	1	1	1	1	0	0	1	0	1	0	1	1	1	0	1
AC002553.2|ARHGAP27P1-BPTFP1-KPNA2P3	0	1	1	0	0	1	1	1	0	1	1	1	1	1	0	0	1	1	0	0	1	1	1	1	1	1	1	1	1	0	0	0	0	0	1	0	1	0	0	0	1	1	0	0	1	1	1	1	1
AC002553.2|CR936218.1	1	1	1	0	0	1	1	1	1	1	1	1	1	1	1	0	1	1	0	0	1	0	1	1	1	0	1	1	1	1	0	0	1	0	1	0	1	0	0	0	1	0	1	1	1	1	1	1	1
AC002553.2|AL031846.2	0	1	1	1	1	1	1	1	1	1	1	1	1	1	1	1	1	1	0	0	1	1	1	1	1	1	1	1	1	1	0	1	1	1	1	1	1	1	0	0	1	1	1	1	1	1	1	1	1
AC002553.2|AC012181.2	0	1	0	0	0	0	1	0	0	0	0	1	1	0	0	0	1	0	0	0	1	0	0	0	0	0	1	0	1	0	0	0	1	0	1	1	0	0	0	0	1	0	0	0	1	0	1	0	0
AC002553.2|AC139887.1	0	1	1	0	0	0	1	0	0	0	0	1	1	1	1	0	1	1	0	0	1	0	0	0	1	0	1	1	1	1	0	0	1	0	1	0	1	0	0	0	1	0	0	0	1	0	0	0	0
AC002553.2|RUSC1-AS1	0	1	1	0	0	0	1	0	0	0	0	1	1	0	0	0	1	0	0	0	1	0	0	1	0	0	1	1	1	0	0	0	0	0	0	0	0	0	0	0	1	0	0	0	1	1	1	0	0
AC002553.2|LINC02084	1	1	1	1	0	1	1	1	1	1	1	1	1	0	1	0	1	1	0	1	1	1	1	1	1	1	1	1	1	1	1	1	1	0	1	1	1	0	0	0	1	1	1	1	1	1	1	1	1
AC002553.2|AL049840.7	1	1	1	1	0	1	1	1	0	1	1	1	1	1	1	0	1	1	0	0	1	0	1	1	1	0	1	1	1	1	0	0	1	1	1	0	1	0	0	0	1	0	1	0	1	1	1	1	1
AC002553.2|AC112491.1	0	1	0	1	0	0	0	0	1	0	1	0	1	0	0	0	1	1	0	0	1	0	0	1	0	0	1	0	0	0	0	1	1	0	1	1	0	0	0	0	1	1	1	0	1	1	1	1	1
AC002553.2|Z83843.1	0	0	0	0	0	1	1	0	0	0	1	0	1	0	0	0	1	0	0	0	1	0	0	0	0	0	1	0	0	0	0	0	0	0	0	0	1	0	0	0	1	0	0	0	1	0	1	0	1
AC002553.2|AC253536.3	0	1	1	0	0	1	1	0	0	0	0	1	1	1	0	0	1	1	0	0	1	1	0	1	1	0	1	1	1	1	0	0	0	0	0	1	1	0	0	0	1	0	0	1	1	0	1	0	1
AC002553.2|AL133342.1	1	1	0	1	0	1	1	1	1	0	1	0	1	0	1	0	1	1	0	0	1	0	1	1	1	1	1	0	1	1	1	0	1	0	1	1	1	0	0	0	1	1	1	0	1	1	1	1	1
AC002553.2|AC093110.1	0	1	0	0	0	1	1	1	0	1	1	1	1	1	0	0	1	1	0	0	1	0	0	0	1	1	1	1	1	1	0	0	1	0	0	0	1	0	0	0	1	0	1	0	1	0	1	0	1
AC002553.2|AC025917.1	1	1	1	0	0	1	1	1	1	1	1	1	1	1	1	0	1	1	0	0	1	1	1	1	1	1	1	1	1	1	0	1	1	1	1	1	1	1	0	0	1	1	1	0	1	1	1	1	1
AC002553.2|AF117829.1	0	1	0	0	0	1	1	1	0	0	1	1	1	0	1	0	1	1	0	0	1	0	1	1	1	0	1	0	1	1	0	0	1	0	0	0	1	0	0	0	1	1	1	0	1	1	1	1	1
AC002553.2|AC011481.1	0	1	1	1	1	1	1	1	1	1	1	1	1	1	1	1	1	1	0	0	1	1	0	1	1	1	1	1	1	1	0	1	1	1	0	0	1	0	0	0	1	1	1	0	1	1	1	1	1
AC002553.2|AL162586.1	0	0	0	0	0	0	0	0	0	0	1	0	1	0	0	0	1	0	0	0	1	0	0	0	0	0	1	0	1	0	0	0	0	0	0	0	0	0	0	0	0	0	0	0	1	0	1	0	0
AC002553.2|NPTN-IT1	1	1	1	0	0	1	1	1	1	1	1	1	1	1	1	0	1	1	0	0	1	1	1	1	1	1	1	1	1	1	0	0	1	0	1	1	1	1	0	0	1	1	1	1	1	1	1	1	1
AC002553.2|AL135999.1	0	1	1	0	0	1	1	1	1	1	1	1	1	1	1	0	1	1	0	0	1	1	1	1	1	0	1	1	1	1	0	1	1	0	0	0	1	1	0	0	1	1	1	0	1	1	1	1	1
AC002553.2|AP000873.2	0	1	1	0	0	1	1	0	0	0	1	1	1	0	1	0	1	1	0	0	1	1	0	1	1	0	1	1	1	1	0	0	1	0	0	0	1	0	0	0	1	1	0	0	1	1	1	1	1
AC002553.2|USP30-AS1	1	1	0	0	0	1	0	0	1	0	1	1	1	0	0	0	0	0	0	0	1	0	0	0	1	0	1	0	0	0	0	1	1	0	0	0	1	0	0	0	1	0	1	0	1	1	1	1	0
AC002553.2|EDIL3-DT	1	1	0	1	0	1	1	1	1	0	1	1	0	0	1	0	1	1	0	1	1	0	1	1	1	1	1	1	1	1	0	0	1	0	1	0	1	0	0	0	0	1	1	0	1	1	1	1	1
AC002553.2|AC010618.3	0	1	1	0	0	1	1	1	1	0	1	1	0	1	1	0	1	1	0	0	1	1	1	1	1	0	1	1	1	1	0	1	1	0	1	0	1	0	0	0	1	1	1	0	1	1	1	1	1
AC002553.2|AC008906.1	1	1	0	0	0	0	1	1	1	0	1	0	0	0	0	0	1	1	0	0	1	0	0	0	1	1	1	0	0	0	0	0	1	0	1	0	1	0	0	0	1	1	0	1	1	1	1	0	1
AC002553.2|LINC01480	1	1	1	1	0	1	1	1	1	1	1	1	1	0	1	0	1	1	0	1	1	0	1	1	1	1	1	1	1	1	1	1	1	1	1	1	1	1	0	0	1	1	1	1	1	1	1	1	1
AC002553.2|AC004923.4	1	1	1	1	0	1	1	1	1	1	1	1	1	1	1	0	1	1	0	0	1	1	1	1	1	1	1	1	1	1	0	1	1	0	1	0	1	0	0	0	1	1	1	1	1	1	1	1	1
AC002553.2|AC018521.5	0	0	1	0	0	0	0	0	0	0	0	0	0	0	0	0	0	0	0	0	0	0	0	0	0	0	0	0	0	0	0	0	0	0	0	0	0	0	0	0	0	0	0	0	1	0	0	0	0
AC002553.2|AC099850.4	0	1	0	0	0	0	0	1	0	0	1	0	1	0	0	0	0	1	0	0	1	0	0	0	0	0	1	1	0	0	0	0	0	0	0	0	1	0	0	0	1	1	0	0	1	1	1	0	1
AC002553.2|AC090589.3	0	1	1	0	0	0	1	0	0	1	1	0	1	1	0	0	1	1	0	0	1	1	0	1	1	0	1	1	0	1	0	0	0	0	0	1	1	1	0	0	1	0	0	0	1	0	1	1	1
AC002553.2|FAM13A-AS1	0	1	1	0	0	1	1	1	1	1	1	1	1	1	1	0	1	1	0	0	1	1	1	1	1	1	1	1	1	1	0	1	1	0	1	1	1	1	0	0	1	1	1	1	1	1	1	1	1
AC002553.2|MIR155HG	1	1	0	1	0	1	1	1	1	0	1	0	1	0	1	0	1	1	0	0	1	0	1	1	1	0	1	0	1	0	0	1	1	0	1	1	1	0	0	0	1	1	1	0	1	1	1	1	1
AC002553.2|AC105020.5	0	1	1	0	0	0	1	0	0	1	1	1	1	1	0	0	0	1	0	0	1	1	0	1	1	0	1	0	1	0	0	0	1	1	1	1	0	0	0	0	1	1	1	0	1	1	1	1	0
AC002553.2|AC010186.3	0	1	0	0	0	0	1	0	0	0	1	1	0	0	0	0	1	1	0	0	1	0	0	0	0	0	1	0	0	0	0	0	0	0	0	0	1	0	0	0	0	1	0	0	1	0	0	0	0
AC002553.2|AC096992.2	0	1	0	0	0	0	0	0	0	0	0	0	0	0	0	0	0	0	0	0	1	0	0	1	0	0	1	0	1	0	0	0	0	0	0	0	0	0	0	0	0	0	0	0	1	0	1	0	0
AC002553.2|HCG27	0	1	1	0	1	1	1	1	1	1	1	1	1	1	1	0	1	1	1	1	1	1	1	1	1	0	1	1	1	1	0	1	1	1	1	1	1	0	0	0	1	1	1	1	1	1	1	1	1
AC002553.2|AC009120.3	0	1	0	0	0	0	1	0	1	1	1	0	1	1	0	0	1	0	1	0	1	1	0	1	1	0	1	1	1	0	0	0	0	0	0	0	1	0	0	0	1	0	0	1	0	0	0	0	0
AC002553.2|AC138207.4	0	1	0	0	0	0	1	0	0	0	1	1	0	0	1	0	1	1	0	0	1	0	0	0	0	0	1	0	0	0	0	0	1	0	0	0	1	0	0	0	0	0	0	0	1	0	0	0	0
AC002553.2|AC005104.1	0	1	1	0	0	1	1	1	1	1	1	1	1	0	0	0	1	1	1	0	1	0	0	1	1	1	1	1	1	1	0	1	1	1	0	0	1	0	0	0	1	0	0	0	1	1	1	1	1
AC002553.2|AP006621.2	0	1	0	0	0	0	1	1	0	1	1	1	1	1	0	0	1	0	1	0	1	0	0	1	1	0	1	1	1	0	0	0	1	0	0	0	1	0	0	0	1	0	0	0	1	1	1	0	0
AC002553.2|AC053513.2	1	1	0	0	1	1	1	1	0	1	1	1	1	1	1	0	1	1	0	1	1	1	1	1	1	1	1	1	1	1	0	1	1	1	1	1	1	0	0	0	1	1	1	1	1	1	1	1	1
AC002553.2|AC100830.2	0	1	0	0	0	1	1	1	0	1	1	1	1	1	1	0	1	1	0	0	1	0	1	1	1	0	1	1	1	1	0	1	1	1	1	0	1	1	1	0	1	1	1	1	1	1	1	0	1
AC002553.2|AP003392.1	0	1	0	0	0	1	1	0	0	1	1	0	1	1	0	0	0	0	1	0	1	0	0	0	1	0	1	1	1	1	0	0	0	0	0	0	0	1	0	0	1	0	1	0	1	0	1	0	0
AC002553.2|AL049552.1	1	1	1	1	0	1	1	1	1	1	1	1	1	1	1	1	1	1	0	0	1	0	1	1	1	1	1	1	1	1	0	1	1	0	1	1	1	0	0	0	1	0	1	1	1	1	1	1	1
AC002553.2|AC138028.4	0	1	0	0	0	1	1	1	0	1	1	1	1	1	0	0	1	1	0	0	1	1	0	1	1	0	1	1	0	0	0	0	1	0	0	0	1	0	0	0	1	0	1	0	1	1	1	1	0
AC002553.2|AC124312.2	0	0	0	0	0	0	0	0	0	0	0	0	0	0	0	0	0	0	0	0	0	0	0	0	0	0	0	0	0	0	0	0	0	0	0	0	0	0	0	0	0	0	0	0	0	0	0	0	0
AC002553.2|AC012615.6	0	1	1	0	1	1	1	1	1	1	1	1	1	1	1	0	1	1	0	0	1	1	1	1	1	1	1	1	1	1	0	1	1	1	1	1	1	1	0	0	1	1	1	0	1	1	1	1	1
AC002553.2|AC109460.2	0	1	1	0	0	1	1	1	1	1	1	1	1	1	1	0	1	1	0	0	1	1	1	1	1	1	1	1	1	1	1	1	1	1	0	1	1	1	0	0	1	1	1	1	1	1	1	1	1
AC002553.2|AC116366.2	0	1	0	0	0	1	1	1	1	1	1	1	1	1	1	0	1	1	0	0	1	1	1	1	1	1	1	1	1	1	0	0	1	0	1	0	1	0	0	0	1	1	1	0	1	1	1	1	1
AC002553.2|AC068790.5	1	1	1	1	1	1	1	1	1	1	1	1	1	1	1	0	1	1	1	1	1	1	1	1	1	1	1	1	1	1	1	1	1	1	1	1	1	0	0	0	1	1	1	1	1	1	1	1	1
AC002553.2|AC005519.1	0	1	1	0	0	1	1	1	1	1	1	1	1	1	1	0	1	1	1	0	1	1	1	1	1	1	1	1	1	1	0	1	1	1	1	1	1	1	0	0	1	1	1	1	1	1	1	1	1
AC002553.2|AL450384.2	0	1	1	0	0	1	1	1	0	1	1	1	1	1	0	0	1	1	0	0	1	1	0	1	1	0	1	0	1	1	0	1	1	0	0	0	1	0	0	0	1	0	1	0	1	1	1	1	0
AC002553.2|AC009704.2	1	1	1	0	0	1	1	1	1	1	1	1	1	1	1	0	1	1	1	1	1	1	1	1	1	1	1	1	1	1	0	0	1	1	1	1	1	0	0	1	1	1	1	1	1	1	1	1	1
AC002553.2|AC243960.1	1	1	0	1	0	1	1	1	1	1	1	1	1	0	1	0	1	1	0	0	1	0	1	0	1	0	1	0	1	0	0	1	1	1	1	1	1	0	0	0	1	1	1	1	1	1	1	1	1
AC002553.2|AC008105.3	1	1	1	1	1	1	1	1	1	1	1	1	1	1	1	1	1	1	1	1	1	0	1	1	1	1	1	1	1	1	1	1	1	1	1	1	1	1	1	0	1	1	1	1	1	1	1	1	1
AC002553.2|AC007991.2	0	1	0	1	0	1	1	1	1	1	1	1	1	1	1	1	1	1	1	1	1	1	1	1	1	1	1	1	1	1	1	1	1	1	1	1	1	1	1	0	1	1	1	1	1	1	1	1	1
AC002553.2|AC002550.2	0	1	0	0	0	1	1	1	0	0	1	0	1	1	0	0	1	1	0	0	1	1	0	0	1	0	1	1	1	1	0	0	1	0	0	0	0	0	0	0	1	1	1	0	1	1	1	0	0
AC002553.2|AC067852.3	1	1	1	1	1	1	1	1	1	1	1	1	1	1	1	0	1	1	1	0	1	0	1	1	1	1	1	1	1	1	1	1	1	0	1	1	1	0	0	0	1	0	1	1	1	1	1	1	1
AC002553.2|AC116914.2	0	1	1	0	0	1	1	1	1	1	1	1	1	0	0	0	1	1	1	0	1	1	0	1	1	0	1	1	1	1	0	1	1	1	0	1	1	1	0	0	1	1	1	1	1	1	1	1	1
AC002553.2|AC012181.1	0	1	0	0	0	1	1	0	0	0	0	1	1	0	0	0	1	0	0	0	1	0	0	0	1	0	1	0	1	0	0	0	1	0	0	1	1	0	0	0	1	0	1	0	1	1	1	0	0
AC002553.2|AL513477.2	0	1	1	0	0	1	1	1	1	0	1	1	1	0	0	0	0	0	0	0	1	1	1	0	0	0	0	0	0	0	0	0	0	0	0	1	1	0	0	0	1	1	0	0	1	1	1	1	1
AC002553.2|ALG13-AS1	0	1	0	0	0	1	1	1	0	1	1	1	1	0	1	0	1	1	0	0	1	1	1	1	1	1	1	1	0	1	1	1	1	0	0	1	1	1	0	0	1	1	1	1	1	1	1	1	1
AC002553.2|AC080162.1	1	1	1	0	0	1	1	1	0	0	1	1	1	1	1	0	1	1	0	0	1	1	0	1	1	0	1	1	1	1	1	0	1	1	1	0	1	0	0	0	0	1	1	1	1	0	1	1	1
AC002553.2|LINC02585	1	1	1	1	0	1	1	0	1	1	1	1	1	0	1	1	1	1	0	0	1	0	1	0	0	0	0	0	0	1	0	1	1	1	0	1	1	0	0	0	1	1	1	0	1	1	1	0	1
AC002553.2|AP002807.1	0	1	1	1	0	1	1	1	1	0	1	1	0	1	0	0	1	1	0	0	1	1	1	1	1	1	1	1	1	1	0	0	1	0	0	0	1	0	0	0	1	1	0	0	1	1	1	1	1
AC002553.2|AL596325.2	1	1	1	0	0	0	0	1	0	1	1	1	1	1	0	0	1	0	0	0	1	0	0	1	1	0	1	1	1	1	0	1	1	0	0	1	1	1	0	0	1	1	0	0	1	1	1	1	0
AC002553.2|LINC00472	0	0	0	0	0	0	0	0	0	0	0	0	0	0	0	0	0	0	0	0	0	0	0	0	0	0	0	0	0	0	0	0	0	0	0	0	0	0	0	0	0	0	0	0	0	0	0	0	0
AC002553.2|AC004832.5	1	1	0	0	1	1	1	1	1	0	1	1	1	1	1	1	1	1	0	0	1	0	1	1	1	0	1	1	1	1	0	1	1	0	1	0	1	0	0	0	1	1	1	0	1	1	1	1	1
AC002553.2|AC107021.1	1	1	0	1	0	1	1	1	1	0	1	1	1	1	0	0	1	1	0	1	1	1	1	1	1	0	1	1	1	1	0	1	1	1	1	0	1	0	0	0	1	1	1	0	1	1	1	0	1
AC002553.2|AC004585.1	1	1	0	1	0	1	1	1	1	1	1	1	1	0	1	0	1	1	0	1	1	0	1	1	1	1	1	1	1	1	1	1	1	1	1	1	1	1	0	0	1	1	1	1	1	1	1	1	1
AC002553.2|AL021707.3	0	1	0	0	0	0	1	1	0	0	1	1	1	0	0	0	1	1	0	0	1	0	0	1	0	0	1	1	1	0	0	1	1	0	1	0	1	0	0	0	1	0	1	0	1	1	1	1	1
AC002553.2|AL354733.3	0	0	0	0	0	1	1	0	0	0	0	0	1	0	0	0	1	0	0	0	1	0	0	1	0	0	1	0	1	0	0	0	1	0	0	0	1	0	0	0	0	0	0	0	1	0	0	0	0
AC002553.2|AC004492.1	0	1	0	0	0	0	1	0	0	0	1	0	1	0	0	0	1	0	0	0	1	1	0	1	1	0	1	0	1	1	0	0	1	0	0	0	1	0	0	0	0	0	1	0	1	0	1	0	0
AC002553.2|AC135178.6	1	1	1	0	0	0	0	0	1	0	1	1	1	0	0	0	1	1	0	0	1	1	0	1	1	0	1	0	1	0	0	1	1	0	0	1	0	1	0	0	1	1	0	0	1	1	1	1	1
AC002553.2|DLEU2	0	1	0	1	0	1	1	1	1	0	1	1	0	0	1	0	1	1	0	0	1	0	1	1	1	0	1	1	0	1	0	1	1	0	0	0	1	0	0	0	1	1	1	0	1	1	1	1	1
AC066613.1|AC090948.3	1	0	1	1	1	0	0	0	0	0	0	0	0	0	0	0	0	0	0	0	0	0	0	0	0	0	0	0	0	0	1	0	1	0	0	0	1	0	0	0	0	1	0	0	1	1	1	1	0
AC066613.1|AL590764.1	1	1	0	1	0	1	0	1	1	0	1	0	1	0	0	0	1	1	1	1	0	0	1	0	1	0	1	0	1	0	1	0	1	0	1	1	1	0	0	1	1	1	1	1	1	1	1	1	1
AC066613.1|TRG-AS1	1	1	0	1	1	1	0	1	1	1	1	0	1	0	1	1	1	1	1	1	1	0	1	0	1	1	1	0	1	0	1	1	0	1	1	1	1	1	0	1	1	1	1	1	1	1	1	1	1
AC066613.1|AC009090.1	0	0	1	1	1	1	0	1	1	1	0	1	0	0	0	1	0	0	0	0	0	0	1	0	0	1	0	1	0	1	1	0	1	0	0	0	0	0	0	0	0	1	0	1	0	0	1	1	1
AC066613.1|SEMA6A-AS1	1	0	0	1	1	1	1	1	1	1	1	0	0	1	1	0	1	1	1	1	1	1	1	0	0	1	1	1	1	1	1	0	1	0	1	0	1	1	0	1	1	1	0	1	0	1	1	1	1
AC066613.1|AC091185.1	1	0	0	1	1	0	1	1	1	1	1	0	0	1	0	0	1	0	0	1	0	1	1	0	1	1	1	1	0	1	1	1	1	1	0	0	1	1	1	1	0	1	1	1	1	1	1	1	1
AC066613.1|AL021707.7	1	0	1	1	1	1	0	1	1	1	0	1	0	0	1	1	1	1	1	1	1	0	1	0	1	1	1	1	1	1	1	1	1	1	0	0	1	1	0	1	1	1	0	0	1	1	1	1	0
AC066613.1|LINC00861	1	1	0	1	0	1	0	1	1	1	1	0	1	0	1	0	1	1	1	1	1	1	1	0	1	1	1	1	1	0	1	1	1	1	1	1	1	1	0	1	1	1	1	1	1	1	1	1	1
AC066613.1|AC079015.1	1	1	0	1	1	1	1	1	1	0	1	1	1	0	1	1	1	1	1	1	1	1	1	1	1	1	1	1	1	1	1	1	1	1	1	1	1	1	1	1	1	1	0	1	1	1	1	1	1
AC066613.1|AC007637.1	0	0	0	0	0	0	0	0	0	0	0	0	0	0	0	0	0	0	0	0	0	0	0	0	0	0	0	0	0	0	0	0	0	0	0	0	0	0	0	0	0	0	0	0	0	0	0	0	0
AC066613.1|AC096733.3	0	0	0	0	0	0	0	0	0	0	0	0	0	0	0	0	0	0	0	0	0	0	0	0	0	0	0	0	0	0	0	0	0	0	0	0	0	0	0	0	0	0	0	0	0	0	0	0	0
AC066613.1|AL022316.1	1	1	0	1	0	1	0	1	1	0	0	0	0	0	0	0	1	1	0	1	1	0	0	0	0	1	1	1	0	0	0	1	0	0	1	0	1	0	0	1	0	1	0	1	1	1	0	1	1
AC066613.1|AC010761.3	1	0	0	0	1	1	1	1	0	1	0	0	0	1	1	1	0	1	0	0	0	1	0	0	1	1	1	1	1	1	1	1	1	1	1	0	1	1	1	1	0	1	1	1	0	0	0	1	0
AC066613.1|AC025627.1	0	1	0	0	1	0	0	0	0	1	0	0	1	0	0	0	0	0	1	0	0	0	0	0	1	0	0	1	1	1	0	0	0	1	1	1	0	1	0	0	0	0	1	0	0	1	1	0	0
AC066613.1|AL080317.1	1	1	0	1	1	0	1	0	0	0	0	0	1	0	1	1	0	0	1	1	0	1	0	0	1	0	0	0	1	1	0	1	0	1	1	1	1	0	0	1	1	1	1	0	1	1	1	1	0
AC066613.1|AL031846.2	1	0	1	1	1	1	1	1	1	1	1	1	0	1	1	1	1	1	0	1	1	1	1	0	1	1	1	1	1	1	0	0	1	1	1	0	1	1	0	1	0	1	0	1	1	1	0	1	1
AC066613.1|AC139887.1	0	0	1	0	1	0	0	0	0	0	0	0	0	1	1	1	0	0	1	0	1	0	0	0	0	0	0	0	0	0	0	0	0	0	1	0	0	0	0	0	0	0	0	0	0	0	0	0	0
AC066613.1|LINC02084	1	0	0	1	0	1	1	1	1	0	1	1	0	0	1	0	1	1	0	1	1	0	1	0	0	1	1	0	0	1	1	1	1	0	1	0	1	0	0	1	0	1	1	0	1	1	1	1	1
AC066613.1|KANSL1L-AS1	1	0	0	1	1	0	0	1	0	1	0	0	0	1	1	0	1	0	1	1	1	1	0	0	0	1	1	1	0	0	1	0	1	0	1	0	1	1	0	1	0	1	0	0	0	0	1	0	0
AC066613.1|AL049840.7	1	0	0	1	1	0	0	1	0	1	0	0	0	0	0	0	1	0	0	0	0	0	1	1	0	0	1	0	0	1	1	0	0	1	0	0	1	0	0	1	0	0	0	0	0	1	0	1	0
AC066613.1|AC112491.1	0	0	0	1	1	0	0	0	0	0	0	0	0	0	0	1	0	0	0	0	0	0	0	0	0	0	0	0	0	0	0	0	0	0	1	1	0	0	1	0	0	1	0	0	0	0	0	1	0
AC066613.1|AC253536.3	0	0	0	0	1	0	0	0	0	0	0	0	0	0	0	0	0	0	0	0	1	0	0	0	0	0	1	1	0	1	0	0	0	0	0	0	0	0	0	0	0	0	0	1	0	0	0	0	0
AC066613.1|CFLAR-AS1	1	0	0	1	1	1	1	1	1	1	1	1	0	1	1	1	1	1	1	1	1	1	1	1	1	1	1	1	1	1	1	1	1	1	1	1	1	1	1	1	1	1	0	1	1	1	1	1	1
AC066613.1|AL133342.1	1	1	0	1	0	0	0	1	1	0	0	0	0	0	1	0	0	1	0	1	1	0	0	0	1	1	0	0	0	0	1	0	0	0	0	0	1	0	0	1	0	1	0	0	1	0	0	1	1
AC066613.1|AC025917.1	1	0	0	0	1	0	1	1	0	1	0	0	0	1	1	1	1	1	0	1	1	1	0	0	1	1	1	1	0	1	1	0	1	0	1	0	0	1	0	1	0	1	0	0	1	0	0	1	0
AC066613.1|AF117829.1	1	0	0	0	0	0	0	1	0	0	0	0	0	0	1	0	0	0	0	0	1	0	0	0	0	0	1	0	0	0	0	0	0	0	0	0	0	0	0	1	0	1	0	0	0	0	0	0	1
AC066613.1|AC011481.1	1	0	1	1	1	0	1	1	1	0	0	1	1	0	1	1	1	0	0	0	0	1	0	0	0	1	1	1	0	0	0	1	1	1	0	0	1	0	0	1	1	1	0	0	0	0	1	1	1
AC066613.1|NPTN-IT1	1	0	0	0	1	0	1	1	0	1	0	0	0	0	1	0	1	0	0	1	1	1	0	0	1	1	1	1	0	1	1	0	1	0	0	1	1	1	0	0	0	1	0	1	1	1	1	1	0
AC066613.1|AL135999.1	0	0	1	0	1	1	1	1	0	0	1	0	0	0	1	0	0	0	0	0	0	1	1	0	1	0	1	1	0	1	1	0	0	0	0	0	1	1	0	0	0	1	0	0	0	1	0	1	1
AC066613.1|AP000873.2	0	0	0	0	1	0	0	0	0	0	0	0	0	0	0	0	0	0	0	0	0	1	0	0	0	0	0	0	0	0	0	0	0	0	0	0	0	0	0	1	0	1	0	0	0	0	0	0	0
AC066613.1|EDIL3-DT	1	0	0	1	0	1	0	1	1	0	1	0	0	0	1	0	1	0	0	1	1	0	1	0	0	0	1	1	0	0	0	0	0	0	1	0	1	0	0	1	0	1	0	0	1	0	0	1	0
AC066613.1|AC010618.3	1	0	0	1	1	0	0	0	0	0	0	0	0	1	0	0	0	0	0	0	0	1	0	0	0	0	1	1	0	0	0	0	0	0	0	0	0	0	0	1	0	1	0	0	0	1	0	1	0
AC066613.1|LINC01480	1	0	0	1	1	1	1	1	1	1	1	1	0	0	0	1	1	1	0	1	1	0	1	0	1	1	1	1	1	1	1	1	1	1	1	0	1	1	0	1	1	1	1	1	1	1	1	1	1
AC066613.1|AC004923.4	1	0	1	1	1	0	1	1	1	1	1	1	0	0	1	0	0	1	0	1	1	1	1	0	1	1	1	1	1	1	1	0	1	0	1	0	1	0	0	1	0	1	0	0	1	1	0	1	1
AC066613.1|AC018521.5	0	0	0	0	0	0	0	0	0	0	0	0	0	0	0	0	0	0	0	0	0	0	0	0	0	0	0	0	0	0	0	0	0	0	0	0	0	0	0	0	0	0	0	0	0	0	0	0	0
AC066613.1|AC073487.1	1	0	1	1	1	1	1	1	1	1	1	0	1	1	1	1	1	1	1	1	1	1	1	1	1	1	1	1	1	1	1	1	1	1	1	0	1	1	0	1	0	1	1	1	1	1	1	1	1
AC066613.1|N4BP2L2-IT2	1	0	1	1	1	1	0	1	1	1	1	0	1	0	1	1	1	1	1	1	1	0	1	0	1	1	1	1	0	1	1	1	1	1	0	0	1	1	0	1	1	1	0	1	1	1	1	1	1
AC066613.1|AC105020.5	1	1	0	0	0	0	0	0	0	0	0	0	0	0	0	0	0	0	0	0	0	1	0	1	0	0	0	0	0	0	0	0	1	1	0	0	0	0	0	0	0	1	0	0	1	1	0	1	0
AC066613.1|AC007878.1	1	0	1	1	1	1	1	1	1	1	1	1	0	0	1	0	1	1	1	1	1	1	1	0	1	1	1	1	1	1	1	1	1	1	1	0	1	1	0	1	0	1	1	1	1	1	1	1	1
AC066613.1|AC053513.2	1	0	0	1	1	1	0	0	0	0	0	0	0	1	1	0	0	0	0	1	1	1	0	0	1	1	1	1	0	1	0	0	0	1	1	1	1	0	0	1	0	1	0	0	1	1	0	1	0
AC066613.1|AC100830.2	1	0	0	0	0	0	0	0	0	1	1	1	1	1	1	0	1	1	0	1	1	0	1	0	1	0	1	1	0	1	0	1	1	0	1	0	1	1	1	1	0	1	0	1	0	1	0	0	1
AC066613.1|AL049552.1	1	0	1	1	1	1	0	1	1	1	1	0	1	1	1	1	1	0	0	1	1	0	1	1	1	1	1	1	0	1	1	1	1	0	0	0	0	0	0	1	0	0	0	0	1	0	0	1	1
AC066613.1|MIR29B2CHG	1	0	1	0	1	0	0	0	0	0	0	0	0	0	1	1	1	0	0	1	1	1	0	0	1	1	1	1	0	1	0	0	1	0	1	0	0	0	1	1	0	1	0	0	0	0	0	0	0
AC066613.1|AC124312.2	0	0	0	0	0	0	0	0	0	0	0	0	0	0	0	0	0	0	0	0	0	0	0	0	0	0	0	0	0	0	0	0	0	0	0	0	0	0	0	0	0	0	0	0	0	0	0	0	0
AC066613.1|AC012615.6	1	0	0	1	1	1	0	1	1	1	0	0	0	1	1	1	1	1	1	1	1	1	1	0	1	1	1	1	1	1	1	1	0	0	0	0	1	1	0	1	0	1	0	0	1	1	1	1	1
AC066613.1|AC109460.2	0	0	1	0	1	1	0	1	1	1	0	0	1	1	1	1	1	0	0	0	0	0	0	0	1	1	1	1	0	0	1	0	0	0	0	1	1	1	0	1	0	1	0	1	0	0	0	1	0
AC066613.1|AC068790.5	1	1	0	1	1	1	1	1	1	0	1	0	1	1	1	0	0	1	1	1	1	1	1	0	1	1	1	1	0	1	1	1	1	1	1	0	1	0	0	1	0	1	0	1	1	1	1	1	1
AC066613.1|AC005519.1	0	0	1	0	1	0	0	1	1	1	1	0	0	1	1	0	1	0	1	1	0	1	0	0	0	1	1	1	1	1	0	1	0	1	1	0	0	1	1	0	0	1	0	0	1	0	1	1	1
AC066613.1|AC009704.2	1	0	1	1	1	1	1	1	1	1	1	1	0	0	1	0	1	1	1	1	1	0	1	1	0	1	1	1	0	1	1	0	0	0	1	1	1	0	1	1	0	1	0	1	0	0	1	1	1
AC066613.1|AC243960.1	1	0	0	1	0	1	0	1	1	0	1	0	0	0	1	0	1	1	0	1	0	0	1	0	1	0	0	0	1	0	1	0	1	0	1	0	1	0	0	0	0	1	0	0	1	1	1	1	1
AC066613.1|AC008105.3	1	1	1	1	1	1	1	1	1	1	1	0	1	0	1	1	1	1	1	1	1	0	1	0	1	1	1	1	1	1	1	1	1	1	0	1	1	1	1	1	1	1	1	1	1	1	1	1	1
AC066613.1|AC130469.1	1	1	1	1	1	1	1	1	1	1	1	1	1	1	1	1	1	1	1	1	1	0	1	1	1	1	1	1	1	0	1	1	1	1	1	1	1	1	0	1	1	1	1	0	1	1	1	1	1
AC066613.1|AC007991.2	1	1	0	1	1	1	1	1	1	1	1	1	1	1	1	1	1	1	1	1	1	1	1	0	1	1	1	1	1	1	1	1	1	1	1	1	1	1	1	1	1	1	1	1	1	1	1	1	1
AC066613.1|AC067852.3	1	0	1	1	1	1	1	1	1	1	1	0	0	0	1	1	1	1	1	0	1	0	1	0	1	1	1	1	1	1	1	1	1	0	1	0	1	0	1	1	0	0	0	1	1	1	1	1	1
AC066613.1|AC116914.2	0	1	0	0	1	0	0	1	0	1	1	0	0	0	0	1	0	1	1	0	0	1	0	0	0	0	1	1	0	1	0	1	1	1	0	1	1	1	0	1	0	1	0	1	0	1	1	0	0
AC066613.1|AC093535.1	1	0	0	1	1	1	1	1	1	0	1	1	0	0	1	1	1	1	0	1	1	0	1	0	0	1	1	1	0	1	1	0	1	0	1	0	1	0	0	1	0	1	0	0	0	0	1	1	1
AC066613.1|AL513477.2	0	1	1	0	0	0	0	1	0	0	0	0	0	0	0	0	0	0	0	1	0	1	0	0	0	0	0	0	0	0	0	0	0	0	0	0	0	0	0	1	0	1	0	0	0	0	0	1	1
AC066613.1|ALG13-AS1	1	0	0	0	0	0	0	1	0	1	0	0	1	0	1	0	1	1	0	0	1	1	0	1	0	1	1	1	0	1	1	0	0	0	0	0	1	1	0	1	1	1	0	1	1	0	1	1	1
AC066613.1|AC063965.2	1	0	1	1	1	1	1	1	1	1	1	1	1	1	1	0	1	0	1	1	1	1	1	0	1	1	1	1	1	1	1	1	1	0	1	0	1	0	1	1	0	1	0	1	1	1	1	1	1
AC066613.1|AC080162.1	1	0	1	1	1	0	0	1	0	0	1	0	0	1	1	0	1	1	0	0	1	1	0	1	0	0	1	1	1	1	1	0	0	1	1	0	1	0	0	1	0	1	0	1	1	0	0	1	1
AC066613.1|LINC02585	1	1	1	1	0	0	0	0	1	1	1	0	1	0	0	1	1	0	0	0	0	0	0	0	0	0	0	0	0	0	0	1	0	1	0	1	1	0	0	1	0	1	0	0	0	1	1	0	1
AC066613.1|AP002807.1	0	0	0	1	1	1	0	1	0	0	1	0	0	1	0	0	1	1	0	0	1	0	0	0	0	1	1	1	0	0	0	0	0	0	0	0	1	0	0	1	0	1	0	0	0	1	0	1	1
AC066613.1|AL596325.2	1	0	1	0	0	0	0	1	0	1	1	0	0	0	0	1	1	0	1	0	1	0	0	1	1	0	0	1	1	1	1	0	0	0	0	0	0	1	0	1	0	1	0	0	0	0	0	0	0
AC066613.1|AC004832.5	1	1	0	0	1	0	1	1	1	0	0	0	0	1	0	1	1	1	0	1	0	0	1	0	1	0	1	1	0	1	0	1	1	0	1	0	1	0	0	1	1	1	0	0	0	1	0	1	0
AC066613.1|AC107021.1	1	0	0	1	1	1	0	1	1	0	0	1	0	0	0	1	1	1	0	1	1	1	1	0	1	0	1	1	1	0	0	0	0	0	0	0	1	0	1	1	0	1	0	0	1	1	0	0	1
AC066613.1|AC004585.1	1	1	0	1	0	1	0	1	1	1	1	0	1	0	1	1	1	1	0	1	1	0	1	0	1	1	0	0	1	1	1	1	1	1	1	1	1	1	0	1	1	1	1	1	1	1	1	1	1
AC066613.1|AC135178.6	1	1	0	0	0	0	0	0	1	0	0	0	0	0	0	0	0	0	0	0	1	1	0	0	1	0	0	0	0	0	0	1	0	0	0	0	0	0	0	0	0	1	0	0	1	1	0	1	0
AC066613.1|DLEU2	1	0	0	1	1	1	0	1	1	0	0	0	0	0	1	0	1	1	0	1	0	0	0	0	0	0	0	0	0	0	0	1	1	0	0	0	1	0	0	1	0	1	0	0	1	0	0	1	1
AC090948.3|AL590764.1	1	1	0	1	0	1	1	1	1	0	1	1	1	0	0	0	1	1	1	1	1	0	1	0	1	1	1	0	1	0	1	1	1	1	1	1	1	1	1	1	1	0	1	1	0	1	1	1	1
AC090948.3|TRG-AS1	1	1	0	1	0	1	1	1	1	1	1	1	1	0	1	1	1	1	1	1	1	1	1	1	1	1	1	0	1	1	1	1	0	1	1	1	1	1	1	1	1	1	1	1	1	1	1	1	1
AC090948.3|AC009090.1	0	0	0	1	0	1	1	1	1	1	1	1	1	0	0	1	1	1	0	1	1	1	1	1	0	1	0	1	0	1	1	1	1	0	0	0	0	1	0	0	0	0	0	1	0	0	1	1	1
AC090948.3|SEMA6A-AS1	0	1	0	1	0	1	1	1	1	1	1	1	1	1	1	1	1	1	1	1	1	1	1	1	1	1	1	1	1	1	1	1	1	0	1	1	1	1	1	1	1	1	1	1	0	1	1	1	1
AC090948.3|AC091185.1	0	1	0	1	0	1	1	1	1	1	1	0	1	1	1	1	1	1	1	1	1	1	1	1	1	1	1	1	1	1	1	1	0	1	0	1	1	1	1	1	0	1	1	1	0	1	0	1	1
AC090948.3|AL021707.7	1	1	1	1	1	1	1	1	1	1	1	1	0	0	1	1	1	1	1	1	1	0	1	1	1	1	1	1	1	1	1	1	0	1	0	1	1	1	1	1	1	1	1	1	1	1	1	1	1
AC090948.3|AL513327.1	0	0	0	1	0	1	1	1	1	1	1	1	0	1	1	1	1	1	1	1	1	1	1	1	1	1	1	1	1	1	0	1	0	1	0	0	1	1	1	1	0	0	0	1	0	0	0	1	1
AC090948.3|LINC00861	1	1	0	1	0	1	1	1	1	1	1	1	1	0	1	1	1	1	1	1	1	1	1	0	1	1	1	1	1	1	1	1	0	1	1	1	1	1	1	1	1	1	1	1	1	1	1	1	1
AC090948.3|AC079015.1	1	1	0	1	1	1	1	1	1	0	1	1	1	0	1	1	1	1	1	1	1	1	1	1	1	1	1	1	1	1	1	1	1	1	1	1	1	1	1	1	1	1	1	1	1	1	1	1	1
AC090948.3|AC007637.1	0	0	0	0	0	0	0	0	0	0	0	0	0	0	0	0	0	0	0	0	0	0	0	0	0	0	0	0	0	0	0	0	0	0	0	0	0	0	0	0	0	0	0	0	0	0	0	0	0
AC090948.3|AC096733.3	0	0	0	0	0	0	0	0	0	0	0	0	0	0	0	0	0	0	0	0	0	0	0	0	0	0	0	0	0	0	0	0	0	0	0	0	0	0	0	0	0	0	0	0	0	0	0	0	0
AC090948.3|AL022316.1	1	1	0	1	0	1	1	1	1	0	1	0	0	0	0	0	1	1	0	1	1	0	1	1	0	1	1	1	0	1	0	1	0	0	1	0	1	1	1	1	1	1	1	1	0	1	0	1	1
AC090948.3|AC010761.3	0	0	0	0	0	1	1	1	0	1	1	1	1	1	1	1	1	1	1	1	1	1	1	1	1	1	1	1	1	1	0	1	1	1	1	1	1	1	1	1	0	0	1	1	0	0	0	1	1
AC090948.3|AC025627.1	0	1	0	0	0	1	1	0	0	1	1	1	1	0	1	1	0	0	1	0	0	1	0	0	1	0	0	1	1	1	0	1	0	1	1	1	0	1	1	0	0	0	1	1	0	1	1	0	1
AC090948.3|AL080317.1	1	1	0	1	0	1	1	0	1	1	1	0	1	0	1	1	0	0	1	1	1	1	1	1	1	1	0	1	1	1	0	1	0	1	1	1	1	1	1	1	1	1	1	1	1	1	1	1	1
AC090948.3|CR936218.1	0	1	0	0	0	1	1	1	1	1	1	0	0	1	1	1	1	0	0	0	1	1	1	1	1	1	1	1	1	1	0	1	1	0	0	0	0	1	1	0	0	0	0	1	0	0	0	0	1
AC090948.3|AL031846.2	0	1	0	1	0	1	1	1	1	1	1	1	1	1	1	1	1	1	1	1	1	1	1	1	1	1	1	1	1	1	0	1	1	1	1	0	1	1	1	1	0	0	1	1	0	1	0	1	1
AC090948.3|AC139887.1	0	0	1	0	0	1	1	0	0	0	0	1	0	1	1	1	0	0	1	1	1	1	0	0	1	1	0	0	0	1	0	0	0	0	1	0	0	0	1	0	0	0	0	0	0	0	0	0	0
AC090948.3|LINC02084	1	1	0	1	0	1	1	1	1	0	1	1	1	0	1	0	1	1	0	1	1	1	1	1	1	1	1	1	1	1	1	1	0	0	1	0	1	1	1	1	0	1	1	1	1	1	1	1	1
AC090948.3|KANSL1L-AS1	0	0	0	0	0	1	1	1	0	1	1	1	0	1	1	1	1	1	1	1	1	1	1	1	1	1	1	1	1	1	1	1	0	0	1	0	1	1	1	1	0	0	1	1	0	0	0	0	1
AC090948.3|AL049840.7	0	1	0	1	0	1	1	1	0	1	1	0	0	1	1	1	1	1	0	1	1	1	1	1	0	0	1	1	1	1	1	0	0	1	1	0	1	1	1	1	0	0	1	1	0	1	0	1	1
AC090948.3|AC112491.1	0	0	0	1	0	0	0	0	1	0	1	0	0	0	0	1	0	1	0	1	1	1	0	1	0	0	0	0	0	0	0	1	0	0	1	1	0	0	1	0	1	1	1	0	0	0	0	1	1
AC090948.3|AC253536.3	0	0	0	0	0	1	1	0	0	0	0	1	1	0	1	0	1	0	0	0	1	1	0	1	0	1	1	1	0	1	0	0	0	0	0	1	0	0	1	0	0	0	0	1	0	0	0	0	1
AC090948.3|CFLAR-AS1	1	1	0	1	0	1	1	1	1	1	1	1	1	1	1	1	1	1	1	1	1	1	1	1	1	1	1	1	1	1	1	1	1	1	1	1	1	1	1	1	1	1	1	1	0	1	1	1	1
AC090948.3|AL133342.1	1	1	0	1	0	1	1	1	1	0	1	0	0	0	1	0	0	1	0	1	1	0	1	1	1	1	0	0	0	1	1	0	0	0	1	1	1	0	0	1	0	0	1	1	0	0	0	1	1
AC090948.3|AC093110.1	0	0	0	0	0	1	1	1	0	0	1	0	0	1	0	0	1	0	0	1	1	1	0	0	1	1	0	1	0	1	0	0	0	0	0	0	0	0	1	0	0	0	0	1	0	0	0	0	1
AC090948.3|AC025917.1	1	0	0	0	0	1	1	1	1	1	1	1	1	1	1	1	1	1	1	1	1	1	1	1	1	1	1	1	1	1	0	1	1	1	1	0	0	1	1	1	0	0	1	1	0	0	0	0	1
AC090948.3|AF117829.1	0	0	0	0	0	1	1	1	0	0	1	0	0	0	1	0	1	1	0	1	1	1	1	1	0	1	1	0	1	1	0	0	0	0	0	0	0	0	1	1	0	0	0	1	0	0	0	0	1
AC090948.3|AC011481.1	0	0	0	1	0	1	1	1	1	0	1	1	1	0	1	1	1	0	0	1	1	1	0	1	0	1	1	1	1	1	0	1	1	1	0	0	1	0	1	1	1	1	1	1	0	0	1	1	1
AC090948.3|NPTN-IT1	0	1	0	0	0	1	1	1	1	1	1	1	1	1	1	1	1	1	0	1	1	1	1	1	1	1	1	1	1	1	0	1	1	0	0	1	1	1	1	0	0	0	1	1	0	0	0	1	1
AC090948.3|AL135999.1	0	1	1	0	0	1	1	1	1	0	1	1	1	1	1	1	0	1	1	1	1	1	1	1	1	1	1	1	1	1	0	1	0	0	0	0	1	1	1	0	0	0	1	1	0	1	0	1	1
AC090948.3|AP000873.2	0	0	0	0	0	1	1	0	0	0	1	0	0	0	1	1	0	1	0	1	1	1	0	1	0	1	1	1	0	1	0	1	0	0	0	0	0	0	1	1	0	0	0	0	0	0	0	0	1
AC090948.3|EDIL3-DT	1	0	0	1	0	1	1	1	1	0	1	0	0	0	1	0	1	1	0	1	1	1	1	1	0	1	1	1	0	1	0	0	0	0	1	0	1	0	1	1	0	1	0	1	0	0	0	0	1
AC090948.3|AC010618.3	0	1	0	1	0	1	1	1	1	0	1	1	0	1	1	1	1	1	0	1	0	1	1	1	0	1	1	1	0	1	0	1	0	0	0	0	0	0	1	1	0	0	0	1	0	0	0	1	1
AC090948.3|LINC01480	1	1	0	1	0	1	1	1	1	1	1	1	1	0	1	1	1	1	1	1	1	1	1	1	1	1	1	1	1	1	1	1	1	1	1	1	1	1	1	1	1	0	1	1	0	1	1	1	1
AC090948.3|AC004923.4	1	1	1	1	0	1	1	1	1	1	1	1	1	1	1	1	1	1	1	1	1	1	1	1	1	1	1	1	1	1	1	1	0	0	1	0	1	0	1	1	0	0	1	1	0	1	0	1	1
AC090948.3|AC018521.5	0	0	0	0	0	0	0	0	0	0	0	0	0	0	0	0	0	0	0	0	0	0	0	0	0	0	0	0	0	0	0	0	0	0	0	0	0	0	0	0	0	0	0	0	0	0	0	0	0
AC090948.3|AC073487.1	0	1	1	1	0	1	1	1	1	1	1	1	1	1	1	1	1	1	1	1	1	1	1	1	1	1	1	1	1	1	0	1	1	1	1	1	1	1	1	1	1	0	1	1	0	1	1	1	1
AC090948.3|N4BP2L2-IT2	1	1	1	1	0	1	1	1	1	1	1	1	1	1	1	1	1	1	1	1	1	1	1	1	1	1	1	1	1	1	1	1	1	1	0	1	1	1	1	1	1	1	1	1	0	1	1	1	1
AC090948.3|AC105020.5	0	1	0	0	0	1	1	0	0	1	1	1	1	1	0	1	0	1	1	1	1	1	0	1	0	0	0	0	1	0	0	1	0	1	1	1	0	0	1	0	0	1	1	0	0	1	0	1	0
AC090948.3|HCG27	0	1	0	1	0	1	1	1	1	0	1	1	0	0	1	1	1	1	1	1	1	1	1	1	0	1	1	1	1	1	0	1	1	1	0	0	0	0	1	1	1	0	1	1	0	1	0	1	1
AC090948.3|AC005104.1	0	1	0	0	0	1	1	1	0	1	1	0	1	0	0	1	1	0	1	1	1	0	0	1	1	1	0	1	1	1	0	1	0	1	0	0	1	0	0	0	0	0	0	1	0	1	1	1	1
AC090948.3|AC007878.1	1	1	1	1	0	1	1	1	1	1	1	1	1	1	1	1	1	1	1	1	1	1	1	1	1	1	1	1	1	1	1	1	1	1	1	1	1	1	1	1	1	0	1	1	0	1	0	1	1
AC090948.3|AC053513.2	1	0	0	1	0	1	1	1	0	0	1	1	1	1	1	1	0	1	1	1	1	1	1	1	1	1	1	1	1	1	0	1	0	1	1	1	1	1	1	1	0	0	0	1	0	1	0	0	1
AC090948.3|AC100830.2	0	1	0	0	0	1	1	0	0	1	1	1	1	1	1	0	1	1	1	1	1	1	1	1	1	1	1	1	1	1	0	1	1	1	1	0	1	1	1	1	1	0	1	1	0	1	0	0	1
AC090948.3|AL049552.1	0	1	1	1	0	1	1	1	1	1	1	0	1	1	1	1	1	1	0	1	1	1	1	1	1	1	1	1	1	1	0	1	1	0	0	0	0	1	1	1	0	0	1	1	0	0	0	1	1
AC090948.3|MIR29B2CHG	0	0	1	0	0	1	1	1	0	1	1	1	0	1	1	1	1	0	1	1	1	1	1	1	1	1	1	1	0	1	0	1	1	0	1	0	0	1	1	1	1	0	0	1	0	0	0	0	1
AC090948.3|AC124312.2	0	0	0	0	0	0	0	0	0	0	0	0	0	0	0	0	0	0	0	0	0	0	0	0	0	0	0	0	0	0	0	0	0	0	0	0	0	0	0	0	0	0	0	0	0	0	0	0	0
AC090948.3|AC012615.6	0	1	0	1	0	1	1	1	1	1	1	0	1	1	1	1	1	1	1	1	1	1	1	1	1	1	1	1	1	1	0	1	0	1	0	0	1	1	1	1	0	0	1	1	0	1	1	1	1
AC090948.3|AC109460.2	0	0	0	0	0	1	1	1	1	1	1	1	1	1	1	1	1	1	1	1	1	1	1	1	1	1	1	1	1	0	1	1	0	1	0	1	1	1	1	1	0	0	1	1	0	0	0	0	1
AC090948.3|AC116366.2	0	0	0	0	0	1	1	1	0	0	1	0	1	1	1	1	1	1	0	1	1	1	1	1	1	1	1	1	0	1	0	1	0	0	1	0	1	1	1	1	0	0	0	1	0	1	0	1	1
AC090948.3|AC068790.5	1	1	0	1	1	1	1	1	1	0	1	1	1	1	1	1	0	1	1	1	1	1	1	1	1	1	1	1	0	1	1	1	1	1	1	0	1	0	1	1	0	1	1	1	1	1	1	1	1
AC090948.3|AC005519.1	0	1	0	0	0	1	1	1	1	1	1	1	1	1	1	1	1	1	1	1	1	1	1	1	1	1	1	1	1	1	0	1	0	1	1	1	0	1	1	1	0	0	1	1	0	0	0	1	1
AC090948.3|AL450384.2	0	1	0	0	0	1	1	1	0	0	1	1	0	1	0	1	0	0	0	1	1	1	0	0	0	0	1	0	1	1	0	1	0	0	0	0	0	0	1	1	0	0	1	0	0	1	0	0	1
AC090948.3|AC009704.2	1	1	1	1	0	1	1	1	1	1	1	1	1	1	1	1	1	1	1	1	1	1	1	1	1	1	1	1	1	1	1	0	0	1	1	1	1	0	1	1	0	1	1	1	0	0	1	1	1
AC090948.3|AC243960.1	1	1	0	1	0	1	1	1	1	0	1	0	1	0	1	0	1	1	0	1	1	0	1	0	1	0	1	0	1	0	0	1	1	1	1	1	1	1	0	0	1	1	1	1	1	1	0	1	1
AC090948.3|AC008105.3	1	1	0	1	0	1	1	1	1	1	1	1	1	1	1	1	1	1	1	1	1	1	1	1	1	1	1	1	1	1	1	1	1	1	0	1	1	1	1	1	1	1	1	1	1	1	1	1	1
AC090948.3|AC130469.1	0	1	1	1	0	1	1	1	1	1	1	1	1	1	1	1	1	1	1	1	1	1	1	1	1	1	1	1	1	1	1	1	1	1	1	1	1	1	1	1	1	1	1	1	1	1	1	1	1
AC090948.3|AC007991.2	0	1	0	1	0	1	1	1	1	1	1	1	1	1	1	1	1	1	1	1	1	1	1	1	1	1	1	1	1	1	1	1	1	1	1	1	1	1	1	1	1	1	1	1	1	1	1	1	1
AC090948.3|AC067852.3	0	1	0	1	0	1	1	1	1	1	1	1	0	1	1	1	1	1	1	1	1	1	1	1	1	1	1	1	1	1	1	1	0	0	1	0	1	1	1	1	1	0	1	1	0	1	0	0	1
AC090948.3|AC116914.2	0	1	0	0	0	1	1	1	1	1	1	0	1	0	0	1	0	1	1	1	0	1	0	1	1	1	1	1	1	1	0	1	0	1	0	1	1	1	1	1	0	0	1	1	0	1	1	0	1
AC090948.3|AC093535.1	1	0	0	1	0	1	1	1	1	0	1	1	0	0	1	1	1	1	1	1	1	1	1	1	1	1	1	1	1	1	1	1	1	0	1	0	1	1	1	1	0	0	0	1	0	0	0	1	1
AC090948.3|AL513477.2	0	1	1	0	0	1	1	1	1	0	1	0	0	0	0	0	0	0	0	1	0	1	0	0	0	0	0	0	0	0	0	0	0	0	0	0	0	0	1	1	0	0	0	0	0	0	0	1	1
AC090948.3|ALG13-AS1	0	1	0	0	0	1	1	1	0	1	1	1	1	0	1	1	1	1	0	0	1	1	0	1	0	1	1	1	0	1	1	1	0	0	0	0	1	1	1	1	1	0	0	1	0	0	1	1	1
AC090948.3|AC063965.2	1	1	1	1	0	1	1	1	1	1	1	1	1	1	1	1	1	1	1	1	1	1	1	1	1	1	1	1	1	1	1	1	1	1	1	0	1	1	1	1	1	1	1	1	1	1	1	1	1
AC090948.3|AC080162.1	1	1	1	1	0	1	1	1	0	0	1	0	0	1	1	1	1	1	0	1	1	1	0	1	0	1	1	1	1	1	1	0	0	1	1	0	1	0	1	1	0	0	0	1	0	0	0	1	1
AC090948.3|LINC02585	1	1	1	1	0	1	1	0	1	1	1	0	1	0	1	1	1	0	0	1	1	0	0	0	0	1	0	0	0	1	0	1	0	1	0	1	1	1	1	1	0	1	1	1	0	1	1	0	1
AC090948.3|AP002807.1	0	0	0	1	0	1	1	1	1	0	1	0	0	1	1	1	1	1	0	1	1	1	1	1	0	1	1	1	0	0	0	0	0	0	0	0	1	1	1	1	0	1	0	1	0	0	0	1	1
AC090948.3|AL596325.2	0	0	0	0	0	1	0	1	0	1	1	1	1	1	0	1	1	0	1	0	1	1	0	1	1	1	1	1	1	1	0	1	0	0	0	0	0	1	1	1	1	0	0	1	0	0	0	0	1
AC090948.3|AC004832.5	1	1	0	0	0	1	1	1	1	0	1	1	1	1	1	1	1	1	0	1	0	1	1	1	1	1	1	1	1	1	0	1	0	0	1	0	1	1	1	1	1	1	1	1	0	1	0	1	1
AC090948.3|AC107021.1	1	1	0	1	0	1	1	1	1	0	1	1	0	1	1	1	1	1	0	1	1	1	1	1	1	1	1	1	1	1	0	1	0	1	0	0	1	0	1	1	0	1	0	1	1	1	0	0	1
AC090948.3|AC004585.1	1	1	0	1	0	1	1	1	1	1	1	1	1	0	1	1	1	1	1	1	1	1	1	1	1	1	0	1	1	1	1	1	1	1	1	1	1	1	1	1	1	1	1	1	1	1	1	1	1
AC090948.3|AL021707.3	0	1	0	0	0	1	1	1	0	0	1	0	0	0	0	0	1	1	0	0	0	1	0	0	0	1	1	1	0	0	0	1	0	0	1	0	0	1	0	0	0	0	0	1	0	1	0	0	1
AC090948.3|AC004492.1	0	0	0	0	0	1	1	0	0	0	1	0	0	0	0	0	0	0	0	0	1	1	0	0	1	1	0	0	0	0	0	0	0	0	0	0	0	0	1	0	0	0	1	0	0	0	0	0	0
AC090948.3|AC135178.6	1	1	0	0	0	1	0	0	1	0	1	0	1	0	1	0	0	1	1	1	1	1	0	1	1	1	0	0	0	0	0	1	0	0	0	1	0	1	1	0	0	1	0	0	0	1	0	1	1
AC090948.3|DLEU2	0	0	0	1	0	1	1	1	1	0	1	1	0	0	1	0	1	1	0	1	1	1	1	1	1	1	0	1	0	1	0	1	0	0	0	0	1	0	1	1	0	0	0	1	0	0	0	1	1
AL590764.1|TRG-AS1	0	0	0	0	1	1	0	1	0	1	0	0	0	1	1	1	0	0	0	0	1	1	1	1	1	1	1	1	1	1	0	1	0	1	0	0	1	1	1	1	1	1	1	1	1	1	1	1	0
AL590764.1|AC009090.1	0	0	1	0	1	0	0	1	0	1	0	1	0	1	0	1	0	0	0	0	1	1	0	1	0	1	0	1	0	1	0	1	1	0	0	0	0	0	0	0	0	1	0	1	0	0	0	1	0
AL590764.1|SEMA6A-AS1	0	0	0	0	1	0	1	0	0	1	0	0	0	1	1	1	0	0	0	0	1	1	0	1	0	1	1	1	0	1	0	1	1	0	0	0	0	1	1	1	0	1	0	1	0	0	1	0	0
AL590764.1|AC091185.1	0	0	0	0	1	0	1	1	0	1	0	0	0	1	1	1	1	0	0	0	1	1	0	1	1	1	1	1	0	1	0	1	0	1	0	0	1	1	1	1	0	1	0	1	1	0	0	1	0
AL590764.1|AL021707.7	0	0	1	0	1	1	1	0	0	1	0	1	0	1	1	1	0	0	1	0	1	1	1	1	1	1	1	1	0	1	0	1	0	1	0	0	0	1	1	1	0	1	0	0	1	0	0	1	0
AL590764.1|AL513327.1	0	0	1	0	1	0	0	0	0	1	0	0	0	1	1	1	0	0	0	0	1	1	0	1	0	1	0	1	0	1	0	0	0	1	0	0	0	0	1	0	0	0	0	1	0	0	0	0	0
AL590764.1|LINC00861	0	0	0	0	0	1	1	1	1	1	0	1	1	1	1	1	0	0	1	1	1	1	1	1	1	1	1	1	1	1	1	1	0	1	1	0	1	1	1	0	1	1	1	1	1	1	1	1	0
AL590764.1|AC079015.1	0	0	0	0	1	1	1	0	0	1	1	1	0	1	1	1	0	0	0	1	1	1	1	1	1	1	1	1	1	1	0	1	1	1	1	0	1	1	1	1	0	1	0	1	1	1	1	1	1
AL590764.1|AC007637.1	0	0	0	0	0	0	0	0	0	0	0	0	0	1	0	0	0	0	0	0	0	1	0	0	0	0	0	0	0	0	0	0	0	0	0	0	0	0	0	0	0	0	0	0	0	0	0	0	0
AL590764.1|AC096733.3	0	0	0	0	0	0	0	0	0	0	0	0	0	0	0	0	0	0	0	0	0	0	0	0	0	0	0	0	0	0	0	0	0	0	0	0	0	0	0	0	0	0	0	0	0	0	0	0	0
AL590764.1|AL512791.1	0	0	0	0	0	0	0	0	0	1	0	0	0	1	0	0	0	0	0	0	0	0	0	1	0	0	0	1	0	0	0	0	0	0	0	0	0	0	0	0	0	0	0	0	0	0	0	0	0
AL590764.1|AL022316.1	0	0	0	0	1	1	0	0	0	0	0	0	0	1	0	0	0	0	0	0	1	1	0	1	0	1	1	1	0	1	0	1	0	0	0	0	1	0	0	0	0	1	0	1	1	0	0	0	1
AL590764.1|AC010761.3	0	0	1	0	1	0	1	0	0	1	0	0	0	1	1	1	0	0	0	0	1	1	0	1	1	1	1	1	1	1	0	1	1	1	0	0	1	1	1	1	0	1	1	1	0	0	0	0	0
AL590764.1|AC025627.1	0	1	1	0	1	0	1	0	0	1	0	1	1	1	1	1	0	0	1	0	0	1	0	0	1	0	0	1	1	1	0	1	0	1	0	0	0	1	1	0	0	0	1	0	0	0	1	0	0
AL590764.1|ARHGAP27P1-BPTFP1-KPNA2P3	0	0	1	0	0	0	0	0	0	1	0	0	0	1	1	1	0	0	0	0	0	1	0	1	0	1	1	1	0	0	0	0	0	0	0	0	0	0	0	0	0	0	0	0	0	0	0	0	0
AL590764.1|AL080317.1	0	0	0	0	1	0	1	0	0	1	0	0	0	1	1	1	0	0	1	0	0	1	0	1	1	0	0	1	0	1	0	1	0	1	0	0	0	0	1	1	1	1	0	0	1	0	0	0	0
AL590764.1|CR936218.1	0	0	1	0	1	0	0	1	0	1	0	0	0	1	1	1	0	0	0	0	1	1	0	1	1	0	1	1	0	1	0	0	1	0	0	0	0	0	0	0	0	0	0	1	0	0	0	0	0
AL590764.1|AL031846.2	0	0	1	0	1	0	1	0	0	1	0	1	0	1	1	1	0	0	0	0	1	1	0	1	1	1	1	1	0	1	0	1	0	1	0	0	0	1	1	0	0	1	0	0	0	0	0	0	0
AL590764.1|AC012181.2	0	0	0	0	0	0	0	0	0	0	0	0	0	1	0	1	0	0	0	0	0	1	0	0	0	0	0	1	0	0	0	0	0	0	0	0	0	0	0	0	0	0	0	0	0	0	0	0	0
AL590764.1|AC139887.1	0	0	1	0	1	0	0	0	0	0	0	0	0	1	1	1	0	0	0	0	1	1	0	0	0	1	0	1	0	1	0	0	0	0	0	0	0	0	0	0	0	0	0	0	0	0	0	0	0
AL590764.1|RUSC1-AS1	0	0	0	0	0	0	0	0	0	0	0	0	0	1	0	1	0	0	0	0	0	1	0	1	0	0	0	1	0	0	0	0	0	0	0	0	0	0	0	0	0	0	0	0	0	0	0	0	0
AL590764.1|LINC02084	0	0	0	0	0	1	1	1	1	1	0	1	0	1	1	0	0	0	0	1	1	1	1	1	0	1	1	1	0	1	1	1	0	0	0	0	1	0	0	0	0	1	0	0	1	1	0	1	1
AL590764.1|KANSL1L-AS1	0	0	1	0	1	0	0	0	0	1	0	0	0	1	1	1	0	0	0	0	1	1	0	1	0	1	1	1	0	1	0	1	0	0	0	0	0	1	1	0	0	1	0	0	0	0	0	0	0
AL590764.1|AL049840.7	0	0	1	0	1	0	0	0	0	1	0	0	0	1	1	1	0	0	0	0	0	1	0	1	0	0	1	1	0	1	0	0	0	1	0	0	0	0	0	0	0	0	0	0	0	0	0	0	0
AL590764.1|AC112491.1	0	0	0	0	1	0	0	0	0	0	0	0	0	1	0	1	0	0	0	0	0	1	0	1	0	0	0	1	0	0	0	1	0	0	0	0	0	0	1	0	0	1	0	0	0	0	0	1	0
AL590764.1|Z83843.1	0	0	0	0	0	0	0	0	0	0	0	0	0	1	0	0	0	0	0	0	0	0	0	0	0	0	0	1	0	0	0	0	0	0	0	0	0	0	0	0	0	0	0	0	0	0	0	0	0
AL590764.1|AC253536.3	0	0	0	0	1	0	0	0	0	0	0	1	0	1	1	0	0	0	0	0	1	1	0	1	0	0	1	1	0	1	0	0	0	0	0	0	0	0	1	0	0	0	0	1	0	0	0	0	0
AL590764.1|CFLAR-AS1	0	0	1	0	1	1	1	1	0	1	0	1	0	1	1	1	1	0	1	1	1	1	1	1	1	1	1	1	1	1	1	1	1	1	0	0	1	1	1	1	0	1	0	1	1	0	1	1	0
AL590764.1|AL133342.1	0	0	0	1	0	0	1	0	0	0	0	0	0	1	1	0	0	0	0	0	1	0	0	1	0	1	0	1	0	1	1	0	0	0	0	0	0	0	0	1	0	0	0	0	1	0	0	0	0
AL590764.1|AC093110.1	0	0	0	0	1	0	0	0	0	1	0	0	0	1	1	0	0	0	0	0	0	1	0	0	0	1	0	1	0	1	0	0	0	0	0	0	0	0	0	0	0	0	0	0	0	0	0	0	0
AL590764.1|AC025917.1	0	0	0	0	1	0	1	1	0	1	0	0	0	1	1	1	0	0	0	0	1	1	0	1	1	1	1	1	0	1	0	1	1	1	0	0	0	1	1	1	0	0	0	0	1	0	0	0	0
AL590764.1|AF117829.1	0	0	0	0	0	0	0	0	0	0	0	0	0	1	1	0	0	0	0	0	1	1	0	1	0	0	1	1	0	1	0	0	0	0	0	0	0	0	0	0	0	1	0	0	0	0	0	0	0
AL590764.1|AC011481.1	0	0	1	0	1	0	1	0	0	1	0	1	0	1	1	1	0	0	0	0	0	1	0	1	0	1	1	1	0	1	0	1	1	1	0	0	0	0	1	0	1	1	0	0	0	0	0	1	0
AL590764.1|AL162586.1	0	0	0	0	0	0	0	0	0	0	0	0	0	1	0	0	0	0	0	0	0	1	0	0	0	0	0	1	0	0	0	0	0	0	0	0	0	0	0	0	0	0	0	0	0	0	0	0	0
AL590764.1|NPTN-IT1	0	0	1	0	1	0	1	0	0	1	0	1	0	1	1	1	0	0	0	0	1	1	0	1	1	1	1	1	0	1	0	0	1	0	0	0	0	1	1	0	0	1	0	0	0	0	0	0	0
AL590764.1|AL135999.1	0	0	1	0	1	0	1	0	0	1	0	1	0	1	1	1	0	0	0	0	1	1	0	1	0	1	1	1	0	1	0	0	0	0	0	0	0	1	1	0	0	0	0	0	0	0	0	1	0
AL590764.1|AP000873.2	0	0	1	0	1	0	1	0	0	0	0	0	0	1	1	1	0	0	0	0	0	1	0	1	0	1	0	1	0	1	0	0	0	0	0	0	0	0	1	1	0	0	0	0	0	0	0	0	0
AL590764.1|AC004148.1	0	0	0	0	0	0	0	0	0	1	0	0	0	1	0	0	0	0	0	0	0	1	0	0	0	0	0	1	0	0	0	0	0	0	0	0	0	0	0	0	0	0	0	0	0	0	0	0	0
AL590764.1|AL049840.2	0	0	0	0	0	0	0	0	0	1	0	0	0	1	0	0	0	0	0	0	0	0	0	0	0	0	0	1	0	0	0	0	0	0	0	0	0	0	0	0	0	0	0	0	0	0	0	0	0
AL590764.1|EDIL3-DT	0	0	0	0	1	0	1	0	0	0	0	0	0	1	1	0	0	0	0	1	1	1	0	1	0	1	1	1	0	1	0	0	0	0	1	0	1	0	0	0	0	1	0	0	0	0	0	0	0
AL590764.1|AC010618.3	0	0	1	0	1	0	1	0	0	0	0	1	0	1	1	1	0	0	0	0	0	1	0	1	0	0	1	1	0	1	0	1	0	0	0	0	0	0	1	1	0	0	0	0	0	0	0	0	0
AL590764.1|AC008906.1	0	0	0	0	0	0	0	0	0	0	0	0	0	1	0	0	0	0	0	0	0	0	0	0	0	1	0	0	0	0	0	0	0	0	0	0	0	0	0	0	0	0	0	0	0	0	0	0	0
AL590764.1|LINC01480	0	0	0	0	1	1	1	0	0	1	0	1	0	1	1	1	0	0	0	1	1	1	1	1	1	1	1	1	1	1	1	1	1	1	1	0	1	1	1	1	1	1	1	1	1	1	0	1	0
AL590764.1|AC004923.4	0	0	1	0	1	0	1	1	0	1	0	1	0	1	1	1	0	0	0	0	1	1	1	1	1	1	1	1	1	1	0	1	0	0	0	0	0	0	1	1	0	1	0	0	0	0	0	0	0
AL590764.1|AC018521.5	0	0	1	0	0	0	0	0	0	0	0	0	0	0	0	0	0	0	0	0	0	0	0	0	0	0	0	0	0	0	0	0	0	0	0	0	0	0	0	0	0	0	0	0	0	0	0	0	0
AL590764.1|AC090589.3	0	0	1	0	0	0	0	0	0	1	0	0	0	1	0	1	0	0	0	0	0	1	0	0	0	0	0	1	0	1	0	0	0	0	0	0	0	1	0	0	0	0	0	0	0	0	0	0	0
AL590764.1|AC073487.1	0	0	1	0	1	1	1	0	0	1	1	0	0	1	1	1	0	0	1	1	1	1	0	1	0	1	1	1	0	1	0	1	1	1	0	0	1	1	1	1	0	0	1	1	0	0	1	0	0
AL590764.1|N4BP2L2-IT2	0	0	1	0	1	0	1	0	0	1	0	1	0	1	1	1	0	0	1	0	1	1	0	1	0	1	1	1	0	1	0	1	1	1	0	0	0	1	1	1	0	1	0	1	1	0	1	0	0
AL590764.1|AL132989.1	0	0	0	0	0	0	0	0	0	0	0	0	0	1	0	0	0	0	0	0	0	0	0	0	0	0	0	1	0	0	0	0	0	0	0	0	0	0	0	0	0	0	0	0	0	0	0	0	0
AL590764.1|FAM13A-AS1	0	0	0	0	1	0	1	0	0	1	0	0	0	1	1	1	0	0	0	0	1	1	0	1	0	1	1	1	0	1	0	1	0	0	0	0	0	1	1	1	0	1	0	0	0	0	0	0	0
AL590764.1|AC105020.5	0	0	1	0	0	0	0	0	0	1	0	1	0	1	1	1	0	0	0	0	1	1	0	1	0	0	0	1	0	0	0	0	0	1	0	0	0	0	1	0	0	1	0	0	1	0	0	0	0
AL590764.1|SH3BP5-AS1	0	0	0	0	0	0	0	0	0	0	0	0	0	1	0	0	0	0	0	0	0	0	0	0	0	0	0	0	0	0	0	0	0	0	0	0	0	0	0	0	0	0	0	0	0	0	0	0	0
AL590764.1|AC096992.2	0	0	0	0	0	0	0	0	0	0	0	0	0	1	0	0	0	0	0	0	0	1	0	1	0	0	0	0	0	0	0	0	0	0	0	0	0	0	0	0	0	0	0	0	0	0	0	0	0
AL590764.1|HCG27	0	0	1	0	1	0	1	0	0	1	0	1	0	1	1	1	0	0	1	0	1	1	0	1	0	1	1	1	0	1	0	1	1	1	0	0	0	0	1	0	0	0	0	0	0	0	0	1	0
AL590764.1|AC009120.3	0	0	0	0	0	0	0	0	0	1	0	0	0	1	0	1	0	0	1	0	0	1	0	1	0	0	0	1	0	0	0	0	0	0	0	0	0	0	0	0	0	0	0	1	0	0	0	0	0
AL590764.1|AC009120.2	0	0	0	0	0	0	0	0	0	0	0	0	0	1	0	0	0	0	0	0	0	1	0	0	0	0	0	1	0	0	0	0	0	0	0	0	0	0	0	0	0	0	0	0	0	0	0	0	0
AL590764.1|AC005104.1	0	0	0	0	1	0	0	0	0	1	0	0	0	1	0	1	0	0	1	0	0	1	0	1	1	1	0	1	0	1	0	1	0	1	0	0	0	0	0	0	0	0	0	0	0	0	0	0	0
AL590764.1|AC007878.1	0	0	1	0	1	0	1	0	0	1	0	1	0	1	1	1	0	0	1	0	1	1	0	1	1	1	1	1	1	1	1	1	1	1	0	0	0	1	1	1	0	1	1	1	1	0	0	0	0
AL590764.1|AL928654.2	0	0	1	0	0	0	0	0	0	0	0	0	0	1	1	0	0	0	0	0	0	0	0	0	0	0	0	1	0	0	0	0	0	0	0	0	0	0	0	0	0	0	0	0	0	0	0	0	0
AL590764.1|AP006621.2	0	0	0	0	0	0	0	0	0	1	0	0	0	1	0	1	0	0	1	0	0	1	0	1	0	1	0	1	0	0	0	0	0	0	0	0	0	0	1	0	0	0	0	0	0	0	0	0	0
AL590764.1|AC053513.2	0	0	0	0	1	0	1	0	0	1	0	1	0	1	1	1	0	0	0	1	1	1	0	1	1	1	1	1	0	1	0	1	0	1	0	0	0	0	0	0	0	1	0	0	0	0	0	0	0
AL590764.1|AC100830.2	0	0	0	0	0	0	0	0	0	1	0	1	1	1	1	0	0	0	0	0	1	1	0	1	1	0	1	1	0	1	0	1	1	0	0	0	1	1	1	1	0	1	0	0	0	0	0	0	0
AL590764.1|AP003392.1	0	0	0	0	0	0	0	0	0	1	0	0	0	1	0	0	0	0	1	0	0	1	0	0	0	0	0	1	0	1	0	0	0	0	0	0	0	1	0	0	0	0	0	0	0	0	0	0	0
AL590764.1|AL049552.1	0	0	1	0	1	0	0	1	0	1	0	0	0	1	1	1	0	0	0	0	1	1	0	1	1	1	1	1	0	1	0	1	1	0	0	0	0	0	1	0	0	0	0	0	0	0	0	0	0
AL590764.1|MIR29B2CHG	0	0	1	0	1	0	1	0	0	1	0	1	0	1	1	1	0	0	0	0	1	1	0	1	1	1	1	1	0	1	0	0	1	0	0	0	0	0	1	0	0	0	0	0	0	0	0	0	0
AL590764.1|AC138028.4	0	0	0	0	1	0	0	0	0	1	0	0	0	1	1	1	0	0	0	0	1	1	0	0	0	0	0	1	0	0	0	0	0	0	0	0	0	0	0	0	0	0	0	0	0	0	0	0	0
AL590764.1|AC124312.2	0	0	0	0	0	0	0	0	0	0	0	0	0	0	0	0	0	0	0	0	0	0	0	0	0	0	0	0	0	0	0	0	0	0	0	0	0	0	0	0	0	0	0	0	0	0	0	0	0
AL590764.1|AC012615.6	0	0	0	0	1	0	1	0	0	1	0	0	0	1	1	1	0	0	1	0	1	1	0	1	0	1	1	1	0	1	0	1	0	0	0	0	0	1	1	1	0	0	0	0	0	0	0	0	0
AL590764.1|AC109460.2	0	0	1	0	1	0	0	0	0	1	0	1	0	1	1	1	0	0	0	0	0	1	0	1	1	1	1	1	0	1	0	1	0	1	0	0	0	1	1	1	0	0	0	1	0	0	0	0	0
AL590764.1|AC116366.2	0	0	0	0	1	0	0	0	0	1	0	0	0	1	1	1	0	0	0	0	1	1	0	1	0	1	1	1	0	1	0	0	0	0	0	0	0	0	1	0	0	1	0	0	0	0	0	0	0
AL590764.1|AC068790.5	1	0	1	0	1	0	1	0	0	1	0	1	0	1	1	1	0	0	1	0	1	1	0	1	0	1	1	1	0	1	0	1	1	1	0	0	1	0	1	0	0	1	0	1	1	0	0	1	0
AL590764.1|AC005519.1	0	0	1	0	1	0	0	0	0	1	0	0	0	1	1	1	0	0	1	0	0	1	0	1	0	1	1	1	0	1	0	1	0	1	0	0	0	1	1	0	0	0	0	0	0	0	0	0	0
AL590764.1|AL450384.2	0	0	1	0	0	0	0	0	0	1	0	1	0	1	0	1	0	0	0	0	0	1	0	1	0	0	1	1	0	1	0	0	0	0	0	0	0	0	1	0	0	0	0	0	0	0	0	0	0
AL590764.1|AC009704.2	0	0	1	0	1	1	1	1	0	1	0	1	0	1	1	1	0	0	1	1	1	1	1	1	0	1	1	1	0	1	0	0	0	0	0	0	1	0	1	1	0	1	0	0	0	0	0	0	1
AL590764.1|AC243960.1	0	0	0	0	0	0	0	0	0	1	0	0	0	1	1	0	0	0	0	0	0	1	0	0	0	0	0	1	1	0	0	1	0	0	0	0	1	0	0	0	0	1	0	0	1	0	0	0	0
AL590764.1|AC008105.3	1	1	1	1	1	1	1	1	1	1	1	1	1	1	1	1	1	0	1	1	1	1	1	1	1	1	1	1	1	1	1	1	1	1	0	0	1	1	1	1	1	1	1	1	1	1	1	1	1
AL590764.1|AC130469.1	0	1	1	1	1	1	1	1	1	1	0	1	1	1	1	1	1	0	1	0	1	1	1	1	1	1	1	1	1	1	1	1	1	1	1	0	1	1	0	1	1	1	0	0	1	1	1	1	0
AL590764.1|AC007991.2	0	1	0	1	1	1	1	1	1	1	1	1	1	1	1	1	1	0	1	0	1	1	1	1	1	1	1	1	1	1	1	1	1	1	1	0	1	1	1	1	1	1	1	1	1	1	1	1	1
AL590764.1|AC002550.2	0	0	0	0	0	0	0	0	0	0	0	0	0	1	0	1	0	0	0	0	0	1	0	0	0	0	1	1	0	1	0	0	0	0	0	0	0	0	0	0	0	0	0	0	0	0	0	0	0
AL590764.1|AC067852.3	0	0	1	0	1	0	1	0	0	1	0	1	0	1	1	1	0	0	1	0	1	1	0	1	1	1	1	1	0	1	0	1	0	0	0	0	0	0	1	0	0	0	0	0	0	0	0	0	0
AL590764.1|AC116914.2	0	1	1	0	1	0	0	0	0	1	0	0	0	1	0	1	0	0	1	0	0	1	0	1	0	1	1	1	0	1	0	1	0	1	0	0	0	1	0	1	0	0	0	1	0	0	1	0	0
AL590764.1|AC093535.1	0	0	1	0	1	0	1	0	0	0	0	1	0	1	1	1	1	0	0	0	1	1	0	1	0	1	1	1	0	1	0	0	1	0	0	0	0	0	1	1	0	1	0	0	0	0	0	0	0
AL590764.1|AC012181.1	0	0	0	0	0	0	1	0	0	0	0	0	0	1	0	1	0	0	0	0	0	1	0	0	0	0	1	1	0	0	0	0	0	0	0	0	0	0	0	0	0	0	0	0	0	0	0	0	0
AL590764.1|AL513477.2	0	0	1	0	1	0	0	0	0	0	0	0	0	1	0	0	0	0	0	0	0	1	0	0	0	0	0	1	0	0	0	0	0	0	0	0	0	0	0	1	0	1	0	0	0	0	0	0	0
AL590764.1|ALG13-AS1	0	0	0	0	0	0	0	0	0	1	0	1	0	1	1	1	0	0	0	0	1	1	0	1	0	1	1	1	0	1	0	1	0	0	0	0	0	1	1	1	0	1	0	1	0	0	0	0	0
AL590764.1|AC063965.2	0	0	1	0	1	1	1	1	0	1	0	1	1	1	1	1	0	0	1	1	1	1	0	1	1	1	1	1	0	1	1	1	1	1	0	0	1	0	1	1	0	1	0	1	1	1	1	1	0
AL590764.1|AC080162.1	0	0	1	0	1	0	0	1	0	0	0	0	0	1	1	1	0	0	0	0	1	1	0	1	0	1	1	1	0	1	1	0	0	1	0	0	0	0	1	1	0	1	0	1	0	0	0	1	0
AL590764.1|LINC02585	0	1	1	0	0	0	0	0	0	1	0	0	0	1	1	1	0	0	0	0	0	1	0	0	0	0	0	0	0	1	0	1	0	1	0	0	0	0	0	0	0	1	0	0	0	0	0	0	0
AL590764.1|AP002807.1	0	0	1	0	1	0	0	0	0	0	1	0	0	1	1	1	0	0	0	0	1	1	0	1	0	1	1	1	0	0	0	0	0	0	0	0	0	0	0	1	0	1	0	0	0	0	0	1	0
AL590764.1|AL596325.2	0	0	1	0	1	0	0	0	0	1	0	1	0	1	0	1	0	0	0	0	1	1	0	1	1	1	0	1	0	1	0	1	0	0	0	0	0	1	0	0	0	1	0	0	0	0	0	0	0
AL590764.1|LINC00472	0	0	0	0	0	0	0	0	0	0	0	0	0	0	0	0	0	0	0	0	0	0	0	0	0	0	0	0	0	0	0	0	0	0	0	0	0	0	0	0	0	0	0	0	0	0	0	0	0
AL590764.1|AC004832.5	0	0	0	0	1	0	1	0	0	0	0	0	0	1	1	1	0	0	0	0	0	1	0	1	1	1	1	1	0	1	0	1	0	0	1	0	0	0	1	1	0	1	0	0	0	0	0	0	0
AL590764.1|AC107021.1	1	0	0	0	1	0	1	0	0	0	0	1	0	1	1	1	0	0	0	0	1	1	1	1	1	0	1	1	0	1	0	1	0	0	0	0	0	0	1	1	0	1	0	0	1	0	0	0	0
AL590764.1|AC004585.1	1	0	0	1	0	1	1	1	0	1	1	1	1	1	1	1	0	0	0	1	1	1	1	1	1	1	0	1	1	1	1	1	1	1	0	0	1	1	1	1	1	1	1	1	1	1	1	1	1
AL590764.1|AL021707.3	0	0	0	0	0	0	0	0	0	0	0	0	0	1	0	0	0	0	0	0	0	1	0	0	0	1	1	1	0	0	0	1	0	0	0	0	0	0	0	0	0	0	0	0	0	0	0	0	0
AL590764.1|AL354733.3	0	0	0	0	1	0	0	0	0	0	0	0	0	1	0	1	0	0	0	0	0	1	0	1	0	0	0	1	0	0	0	0	0	0	0	0	0	0	1	0	0	0	0	0	0	0	0	0	0
AL590764.1|AC004492.1	0	0	0	0	0	0	0	0	0	0	0	0	0	1	0	0	0	0	0	0	1	1	0	1	0	0	0	1	0	1	0	0	0	0	0	0	0	0	0	0	0	0	0	0	0	0	0	0	0
AL590764.1|AC135178.6	0	0	1	0	0	0	0	0	0	0	0	0	0	1	1	0	0	0	0	0	1	1	0	1	0	1	0	1	0	0	0	1	0	0	0	0	0	1	0	0	0	1	0	0	1	0	0	0	0
AL590764.1|DLEU2	0	0	0	0	1	0	0	0	0	0	0	0	0	1	1	0	0	0	0	0	0	1	0	1	0	1	0	1	0	1	0	1	0	0	0	0	0	0	1	0	0	1	0	0	1	0	0	0	0
TRG-AS1|AC009090.1	0	0	1	0	1	0	0	1	1	0	0	1	0	1	0	1	0	0	0	0	0	0	0	0	0	0	0	1	0	1	0	0	1	0	0	0	0	0	0	0	0	0	0	1	0	0	0	0	0
TRG-AS1|SEMA6A-AS1	0	0	1	0	1	0	1	0	1	1	0	1	0	1	0	0	1	0	0	0	1	1	0	1	0	0	1	1	0	1	0	0	1	0	1	0	0	1	1	1	0	0	0	1	0	0	0	0	1
TRG-AS1|AC091185.1	0	0	1	0	1	0	1	1	0	0	0	0	0	1	0	0	1	0	0	0	0	1	0	1	0	1	1	1	0	1	0	1	1	1	0	0	0	0	1	1	0	0	0	1	0	0	0	1	0
TRG-AS1|AL021707.7	1	0	1	0	1	1	1	0	1	0	0	1	0	1	1	1	0	1	1	0	1	0	1	1	0	1	1	1	0	1	0	1	1	1	0	0	0	1	1	1	0	1	0	0	0	0	0	1	0
TRG-AS1|AL513327.1	0	0	1	0	0	0	0	0	0	0	0	0	0	1	0	0	0	0	0	0	0	0	0	1	0	0	0	1	0	0	0	0	0	0	0	0	0	0	0	0	0	0	0	1	0	0	0	0	0
TRG-AS1|LINC00861	0	1	1	0	0	0	1	1	1	1	1	1	1	0	0	0	1	1	1	1	1	1	0	0	1	1	1	1	0	0	1	1	1	1	1	1	1	1	1	0	0	1	1	0	1	1	1	0	1
TRG-AS1|AC079015.1	0	0	1	0	1	0	1	0	0	0	1	1	0	0	1	1	1	1	0	1	1	1	1	1	1	1	1	1	1	1	0	1	1	0	1	1	0	1	1	1	0	1	0	1	0	1	0	1	1
TRG-AS1|AC007637.1	0	0	0	0	0	0	0	0	0	0	0	0	0	0	0	0	0	0	0	0	0	0	0	0	0	0	0	0	0	0	0	0	0	0	0	0	0	0	0	0	0	0	0	0	0	0	0	0	0
TRG-AS1|AC096733.3	0	0	1	0	0	0	0	0	0	0	0	0	0	0	0	0	0	0	0	0	0	0	0	0	0	0	0	0	0	0	0	0	0	0	0	0	0	0	0	0	0	0	0	0	0	0	0	0	0
TRG-AS1|AL022316.1	1	0	1	0	0	0	0	0	0	0	0	0	0	0	0	0	0	0	0	0	0	0	0	0	0	1	0	1	0	0	0	1	0	0	0	0	0	0	0	0	0	0	0	1	0	0	0	0	1
TRG-AS1|AC010761.3	0	0	1	0	1	0	1	0	0	1	0	0	0	1	1	1	0	0	0	0	0	1	0	0	0	1	1	1	0	1	0	0	1	0	0	0	0	1	1	1	0	0	1	1	0	0	0	0	0
TRG-AS1|AC025627.1	0	1	1	0	0	0	1	0	0	1	0	1	1	0	0	0	0	0	1	0	0	1	0	0	0	0	0	1	0	1	0	0	0	0	0	1	0	0	1	0	0	0	1	0	0	0	0	0	0
TRG-AS1|ARHGAP27P1-BPTFP1-KPNA2P3	0	0	1	0	0	0	0	0	0	0	0	0	0	1	0	0	0	0	0	0	0	1	0	0	0	0	0	1	0	0	0	0	0	0	0	0	0	0	0	0	0	0	0	0	0	0	0	0	0
TRG-AS1|AL080317.1	0	0	1	0	0	0	1	0	0	0	0	0	1	0	0	1	0	0	1	0	0	1	0	0	0	0	0	1	0	1	0	0	0	0	1	0	0	0	1	1	0	0	0	0	0	0	0	0	0
TRG-AS1|CR936218.1	0	0	1	0	1	0	0	1	0	1	0	0	0	1	1	0	0	0	0	0	0	0	0	1	0	0	0	1	0	1	0	0	1	0	0	0	0	0	0	0	0	0	0	1	0	0	0	0	0
TRG-AS1|AL031846.2	0	0	1	0	1	0	1	0	0	0	0	1	0	1	1	1	0	0	0	0	1	1	0	1	0	0	0	1	0	1	0	0	1	0	0	0	0	1	1	0	0	0	0	0	0	0	0	0	0
TRG-AS1|AC012181.2	0	0	0	0	0	0	0	0	0	0	0	1	0	0	0	0	0	0	0	0	0	0	0	0	0	0	0	0	0	0	0	0	0	0	0	0	0	0	0	0	0	0	0	0	0	0	0	0	0
TRG-AS1|AC139887.1	0	0	1	0	0	0	0	0	0	0	0	0	0	1	0	1	0	0	1	0	0	0	0	0	0	0	0	1	0	0	0	0	1	0	0	0	0	0	0	0	0	0	0	0	0	0	0	0	0
TRG-AS1|RUSC1-AS1	0	0	1	0	0	0	0	0	0	0	0	0	0	0	0	0	0	0	0	0	0	0	0	0	0	0	0	1	0	0	0	0	0	0	0	0	0	0	0	0	0	0	0	0	0	0	0	0	0
TRG-AS1|LINC02084	0	0	1	1	0	0	1	1	1	0	0	1	0	1	1	0	1	1	0	1	0	1	1	0	0	0	1	1	0	1	1	1	1	0	1	0	0	0	0	0	0	0	0	0	0	0	0	0	1
TRG-AS1|KANSL1L-AS1	0	0	1	0	1	0	1	0	0	0	0	0	0	1	0	0	0	0	0	0	0	1	0	0	0	0	1	1	0	1	0	0	1	0	0	0	0	0	1	0	0	0	0	0	0	0	0	0	0
TRG-AS1|AL049840.7	0	0	1	0	0	0	0	0	0	0	0	0	0	1	0	0	0	0	0	0	0	1	0	1	0	0	0	1	0	1	0	0	0	0	0	0	0	0	0	0	0	0	0	0	0	0	0	0	0
TRG-AS1|AC112491.1	0	0	1	0	0	0	0	0	0	0	0	0	0	0	0	1	0	0	0	0	0	1	0	0	0	0	0	0	0	0	0	0	0	0	1	0	0	0	1	0	0	0	0	0	0	0	0	0	0
TRG-AS1|Z83843.1	0	0	0	0	0	0	0	0	0	0	0	0	0	1	0	0	0	0	0	0	0	0	0	0	0	0	0	0	0	0	0	0	0	0	0	0	0	0	0	0	0	0	0	0	0	0	0	0	0
TRG-AS1|AC253536.3	0	0	1	0	0	0	0	0	0	0	0	1	0	1	0	0	0	0	0	0	1	1	0	1	0	0	0	1	0	1	0	0	0	0	0	0	0	0	0	0	0	0	0	1	0	0	0	0	0
TRG-AS1|CFLAR-AS1	0	0	1	0	1	0	1	1	1	1	0	1	0	1	1	1	1	1	1	1	1	1	1	1	1	1	1	1	0	1	1	1	1	1	1	0	1	1	1	1	0	1	0	1	0	0	1	0	1
TRG-AS1|AL133342.1	0	0	1	1	0	0	1	0	1	0	0	0	0	0	1	0	0	1	0	0	1	0	0	0	0	0	0	0	0	0	1	0	0	0	0	0	0	0	0	1	0	0	0	0	0	0	0	0	1
TRG-AS1|AC093110.1	0	0	1	0	0	0	0	0	0	0	0	0	0	1	0	0	0	0	0	0	0	0	0	0	0	0	0	1	0	0	0	0	0	0	0	0	0	0	0	0	0	0	0	0	0	0	0	0	0
TRG-AS1|AC025917.1	0	0	1	0	0	0	1	1	0	0	0	0	0	1	0	0	0	0	0	0	0	1	0	1	0	1	0	1	0	1	0	0	1	0	1	0	0	1	0	1	0	0	0	0	0	0	0	0	0
TRG-AS1|AF117829.1	0	0	1	0	0	0	0	0	0	0	0	0	0	1	0	0	0	0	0	0	0	0	0	0	0	0	0	0	0	0	0	0	0	0	0	0	0	0	0	0	0	0	0	0	0	0	0	0	0
TRG-AS1|AC011481.1	0	0	1	0	1	0	1	0	0	0	0	1	0	1	1	1	1	0	0	0	0	1	0	1	0	1	0	1	0	0	0	1	1	0	0	0	0	0	1	0	0	1	0	0	0	0	0	0	0
TRG-AS1|AL162586.1	0	0	1	0	0	0	0	0	0	0	0	0	0	1	0	0	0	0	0	0	0	0	0	0	0	0	0	0	0	0	0	0	0	0	0	0	0	0	0	0	0	0	0	0	0	0	0	0	0
TRG-AS1|NPTN-IT1	0	0	1	0	1	0	1	0	0	1	0	1	0	1	1	0	0	0	0	0	1	1	0	1	0	0	0	1	0	1	0	0	1	0	0	0	0	1	1	0	0	0	0	0	0	0	0	0	0
TRG-AS1|AL135999.1	0	0	1	0	1	0	1	0	0	0	0	1	0	1	0	0	0	0	0	0	0	1	0	1	0	0	0	1	0	1	0	0	0	0	0	0	0	1	0	0	0	0	0	0	0	0	0	0	0
TRG-AS1|AP000873.2	0	0	1	0	1	0	1	0	0	0	0	0	0	1	0	0	0	0	0	0	0	1	0	0	0	0	0	1	0	0	0	0	0	0	0	0	0	0	0	1	0	0	0	0	0	0	0	0	0
TRG-AS1|AL049840.2	0	0	0	0	0	0	0	0	0	0	0	0	0	0	0	0	0	0	0	0	0	0	0	0	0	0	0	1	0	0	0	0	0	0	0	0	0	0	0	0	0	0	0	0	0	0	0	0	0
TRG-AS1|EDIL3-DT	0	0	0	0	0	0	1	0	0	0	0	0	0	1	1	0	0	0	0	1	1	0	0	1	0	0	1	1	0	0	0	0	0	0	1	0	0	0	0	0	0	0	0	0	0	0	0	0	0
TRG-AS1|AC010618.3	0	0	1	0	0	0	1	0	0	0	0	1	0	1	0	0	0	0	0	0	0	1	0	1	0	0	0	1	0	0	0	0	0	0	0	0	0	0	1	0	0	0	0	0	0	0	0	0	0
TRG-AS1|AC008906.1	0	0	0	0	0	0	0	0	0	0	0	0	0	0	0	0	0	0	0	0	0	0	0	0	0	0	0	0	0	0	0	0	0	0	0	0	0	0	0	0	0	0	0	0	0	0	0	0	0
TRG-AS1|LINC01480	0	0	1	0	1	0	1	0	1	1	0	1	0	0	0	1	0	1	0	1	1	0	0	1	0	1	1	1	1	1	1	1	1	0	1	0	0	1	0	1	0	0	1	0	0	0	0	0	1
TRG-AS1|AC004923.4	0	0	1	0	1	0	1	1	0	0	0	1	0	1	1	0	0	0	0	0	1	1	0	1	0	1	0	1	0	1	0	0	1	0	0	0	0	0	1	1	0	0	0	0	0	0	0	0	0
TRG-AS1|AC018521.5	0	0	1	0	0	0	0	0	0	0	0	0	0	0	0	0	0	0	0	0	0	0	0	0	0	0	0	0	0	0	0	0	0	0	0	0	0	0	0	0	0	0	0	0	0	0	0	0	0
TRG-AS1|AC090589.3	0	0	1	0	0	0	0	0	0	0	0	0	0	1	0	0	0	0	0	0	0	1	0	0	0	0	0	1	0	0	0	0	0	0	0	0	0	1	0	0	0	0	0	0	0	0	0	0	0
TRG-AS1|AC073487.1	0	0	1	0	1	0	1	0	1	1	1	0	0	1	0	1	0	0	1	1	1	1	0	1	0	1	1	1	0	1	0	1	1	0	0	0	0	1	0	1	0	0	1	0	0	0	1	0	0
TRG-AS1|N4BP2L2-IT2	0	0	1	0	1	0	1	0	1	1	0	1	0	1	0	1	0	0	1	0	1	1	0	1	0	1	0	1	0	1	0	1	1	0	0	0	0	1	0	1	0	0	0	0	0	0	0	0	0
TRG-AS1|FAM13A-AS1	0	0	1	0	1	0	1	0	0	0	0	1	0	1	0	1	0	0	0	0	1	1	0	1	0	0	0	1	0	1	0	0	1	0	0	0	0	1	1	0	0	0	0	0	0	0	0	0	0
TRG-AS1|AC105020.5	0	0	1	0	0	0	0	0	0	0	0	1	0	1	0	0	0	0	0	0	0	1	0	1	0	0	0	1	0	0	0	0	1	0	0	0	0	0	0	0	0	0	0	0	0	0	0	0	0
TRG-AS1|HCG27	0	0	1	0	1	0	1	0	0	0	0	1	0	1	1	0	0	0	1	0	0	1	0	1	0	0	1	1	0	1	0	0	1	0	0	0	0	0	1	0	0	0	0	0	0	0	0	0	0
TRG-AS1|AC009120.3	0	0	0	0	0	0	0	0	0	0	0	0	0	1	0	0	0	0	1	0	0	1	0	0	0	0	0	1	0	0	0	0	0	0	0	0	0	0	0	0	0	0	0	0	0	0	0	0	0
TRG-AS1|AC005104.1	0	0	1	0	1	0	0	0	0	1	0	0	0	0	0	0	1	0	1	0	0	0	0	0	0	1	0	1	0	0	0	1	0	0	0	0	0	0	0	0	0	0	0	0	0	0	0	0	0
TRG-AS1|AC007878.1	0	0	1	0	1	0	1	0	1	1	0	1	0	1	0	0	1	0	1	0	1	1	0	1	0	1	1	1	0	1	1	1	1	0	1	0	0	1	1	1	0	0	1	1	0	0	0	0	0
TRG-AS1|AP006621.2	0	0	1	0	0	0	0	0	0	0	0	0	0	1	0	0	0	0	1	0	0	0	0	0	0	0	0	1	0	0	0	0	0	0	0	0	0	0	0	0	0	0	0	0	0	0	0	0	0
TRG-AS1|AC053513.2	0	0	1	0	1	0	1	0	0	0	0	1	0	1	1	0	0	0	0	1	0	1	0	1	0	1	1	1	0	1	0	0	1	0	0	0	0	0	0	0	0	0	0	0	0	0	0	0	0
TRG-AS1|AC100830.2	0	0	0	0	0	0	0	0	0	0	0	1	1	1	1	0	0	0	0	0	1	1	0	1	1	0	1	1	0	1	0	0	1	0	1	0	1	1	1	1	0	0	0	0	0	0	0	0	0
TRG-AS1|AP003392.1	0	0	1	0	0	0	0	0	0	1	0	0	0	1	0	0	0	0	1	0	0	0	0	0	0	0	0	1	0	0	0	0	0	0	0	0	0	1	0	0	0	0	0	0	0	0	0	0	0
TRG-AS1|AL049552.1	0	0	1	0	1	0	0	1	0	1	0	0	0	1	0	1	0	0	0	0	1	0	0	1	0	0	1	1	0	1	0	1	1	0	0	0	0	0	0	0	0	0	0	0	0	0	0	0	1
TRG-AS1|MIR29B2CHG	0	0	1	0	1	0	1	0	0	0	0	1	0	1	0	1	0	0	0	0	0	1	0	1	0	0	0	1	0	1	0	0	1	0	0	0	0	0	1	0	0	0	0	0	0	0	0	0	0
TRG-AS1|AC138028.4	0	0	1	0	0	0	0	0	0	0	0	0	0	1	0	0	0	0	0	0	0	1	0	0	0	0	0	1	0	0	0	0	0	0	0	0	0	0	0	0	0	0	0	0	0	0	0	0	0
TRG-AS1|AC124312.2	0	0	0	0	0	0	0	0	0	0	0	0	0	0	0	0	0	0	0	0	0	0	0	0	0	0	0	0	0	0	0	0	0	0	0	0	0	0	0	0	0	0	0	0	0	0	0	0	0
TRG-AS1|AC012615.6	0	0	1	0	1	0	1	0	0	1	0	0	0	1	0	1	0	0	1	0	1	1	0	1	0	1	1	1	0	1	0	0	0	0	0	0	0	1	1	1	0	0	0	0	0	0	0	0	0
TRG-AS1|AC109460.2	0	0	1	0	1	0	0	0	0	1	0	1	0	1	0	0	1	0	0	0	0	1	0	0	0	1	0	1	0	0	1	0	0	0	0	0	0	1	0	0	0	0	0	1	0	0	0	0	0
TRG-AS1|AC116366.2	0	0	1	0	0	0	1	0	0	0	0	0	0	1	0	0	0	0	0	0	1	1	0	1	0	0	0	1	0	1	0	0	1	0	0	0	0	0	0	0	0	0	0	0	0	0	0	0	0
TRG-AS1|AC068790.5	1	0	1	0	1	0	1	0	1	0	0	1	0	1	1	0	0	0	1	0	1	1	0	1	0	0	1	1	0	1	0	1	1	0	1	0	0	0	0	0	0	0	0	1	0	0	0	0	0
TRG-AS1|AC005519.1	0	0	1	0	1	0	0	0	0	1	0	0	0	1	0	0	0	0	1	0	0	1	0	1	0	0	1	1	0	1	0	1	0	0	0	0	0	1	1	0	0	0	0	0	0	0	0	0	0
TRG-AS1|AL450384.2	0	0	1	0	0	0	0	0	0	0	0	1	0	1	0	0	0	0	0	0	0	1	0	0	0	0	0	0	0	0	0	0	1	0	0	0	0	0	0	0	0	0	0	0	0	0	0	0	0
TRG-AS1|AC009704.2	0	0	1	0	1	1	1	1	1	1	0	1	0	1	1	0	0	1	1	1	1	1	1	1	0	1	1	1	0	1	0	0	0	0	1	0	0	0	1	1	0	0	0	0	0	0	0	0	1
TRG-AS1|AC243960.1	0	0	0	0	0	0	0	0	1	0	0	0	0	0	0	0	0	1	0	0	0	0	0	0	0	0	0	1	0	0	0	0	1	0	1	0	0	0	0	0	0	0	0	0	0	0	0	0	0
TRG-AS1|AC008105.3	1	1	1	1	1	0	1	1	1	1	1	1	1	1	1	1	1	1	1	1	1	1	1	1	0	1	1	1	0	1	1	1	1	1	0	1	1	1	1	1	0	1	1	1	1	1	1	1	1
TRG-AS1|AC130469.1	0	1	1	1	1	1	1	1	1	1	0	1	1	1	1	1	1	1	1	0	1	1	0	1	1	1	1	1	0	1	1	1	1	1	1	1	0	1	0	1	0	1	0	0	1	0	1	1	1
TRG-AS1|AC007991.2	0	1	0	1	1	1	1	1	1	1	1	1	1	1	1	1	1	1	1	1	0	1	1	1	1	1	1	1	1	1	1	1	1	1	1	1	1	1	1	0	1	0	1	1	1	1	1	1	1
TRG-AS1|AC002550.2	0	0	1	0	0	0	0	0	0	0	0	0	0	1	0	0	0	0	0	0	0	1	0	0	0	0	0	1	0	0	0	0	0	0	0	0	0	0	0	0	0	0	0	0	0	0	0	0	0
TRG-AS1|AC067852.3	0	0	1	0	1	0	1	0	1	0	0	1	0	1	0	0	0	0	1	0	1	1	0	1	1	1	1	1	0	1	0	0	1	0	0	0	0	0	1	0	0	0	0	0	0	0	0	0	0
TRG-AS1|AC116914.2	0	1	1	0	0	0	1	0	0	1	0	0	0	1	0	1	0	0	1	0	0	1	0	0	0	0	0	1	0	1	0	1	1	0	0	0	0	1	0	1	0	0	0	1	0	0	1	0	0
TRG-AS1|AC093535.1	0	0	1	0	1	0	1	0	1	0	0	1	0	1	0	0	1	0	0	0	0	1	0	1	0	0	1	1	0	1	0	0	1	0	1	0	0	0	0	1	0	0	0	0	0	0	0	0	0
TRG-AS1|AC012181.1	0	0	0	0	0	0	1	0	0	0	0	0	0	0	0	0	0	0	0	0	0	0	0	0	0	0	0	0	0	0	0	0	0	0	0	0	0	0	0	0	0	0	0	0	0	0	0	0	0
TRG-AS1|AL513477.2	0	0	1	0	0	0	0	0	0	0	0	0	0	0	0	0	0	0	0	0	0	1	0	0	0	0	0	0	0	0	0	0	0	0	0	0	0	0	0	0	0	0	0	0	0	0	0	0	1
TRG-AS1|ALG13-AS1	0	0	1	0	0	0	0	0	0	1	0	1	0	0	1	0	0	0	0	0	0	1	0	1	0	1	0	1	0	1	0	0	0	0	0	0	0	1	0	1	0	0	0	1	0	0	0	0	0
TRG-AS1|AC063965.2	0	0	1	0	1	0	1	1	1	1	0	1	1	1	1	0	0	0	1	1	1	1	0	1	0	1	1	1	0	1	1	1	1	0	0	0	0	0	1	1	0	0	0	1	0	0	1	1	1
TRG-AS1|AC080162.1	0	0	1	0	0	0	0	1	0	0	0	0	0	1	1	0	1	0	0	0	1	1	0	1	0	0	0	1	0	1	1	0	0	0	1	0	0	0	1	1	0	0	0	1	0	0	0	0	0
TRG-AS1|LINC02585	0	1	1	0	0	0	0	0	1	1	0	0	0	1	0	1	0	0	0	0	0	0	0	0	0	0	0	0	0	0	0	1	0	0	0	1	0	0	0	0	0	0	0	0	0	0	0	0	0
TRG-AS1|AP002807.1	0	0	1	0	0	0	0	0	0	0	1	0	0	1	0	0	0	0	0	0	1	1	0	1	0	0	0	1	0	0	0	0	0	0	0	0	0	0	0	1	0	1	0	0	0	0	0	0	0
TRG-AS1|AL596325.2	0	0	1	0	0	0	0	0	0	1	0	1	0	1	0	1	0	0	0	0	1	0	0	1	0	0	0	1	0	1	0	0	0	0	0	0	0	1	0	0	0	0	0	0	0	0	0	0	0
TRG-AS1|LINC00472	0	0	0	0	0	0	0	0	0	0	0	0	0	0	0	0	0	0	0	0	0	0	0	0	0	0	0	0	0	0	0	0	0	0	0	0	0	0	0	0	0	0	0	0	0	0	0	0	0
TRG-AS1|AC004832.5	0	0	0	0	1	0	1	0	1	0	0	0	0	1	0	1	0	0	0	0	0	0	0	1	0	0	0	1	0	1	0	1	1	0	1	0	0	0	0	1	0	1	0	0	0	0	0	0	0
TRG-AS1|AC107021.1	1	0	0	0	1	0	1	0	1	0	0	1	0	1	0	1	0	0	0	1	1	1	0	1	0	0	1	1	0	0	0	0	0	0	0	0	0	0	1	1	0	0	0	0	1	0	0	0	1
TRG-AS1|AC004585.1	1	1	1	1	0	1	1	1	1	0	1	1	1	0	1	0	1	1	0	1	0	0	0	0	1	1	0	1	0	1	1	1	1	0	1	1	1	1	0	1	0	1	1	1	1	1	1	0	1
TRG-AS1|AL021707.3	0	0	1	0	0	0	0	0	0	0	0	0	0	1	0	0	0	0	0	0	0	0	0	0	0	0	0	1	0	0	0	0	0	0	0	0	0	0	0	0	0	0	0	0	0	0	0	0	0
TRG-AS1|AL354733.3	0	0	0	0	1	0	0	0	0	0	0	0	0	0	0	0	0	0	0	0	0	0	0	0	0	0	0	0	0	0	0	0	0	0	0	0	0	0	0	0	0	0	0	0	0	0	0	0	0
TRG-AS1|AC004492.1	0	0	0	0	0	0	0	0	0	0	0	0	0	1	0	0	0	0	0	0	0	1	0	0	0	0	0	0	0	0	0	0	0	0	0	0	0	0	0	0	0	0	0	0	0	0	0	0	0
TRG-AS1|AC135178.6	0	0	1	0	0	0	0	0	0	0	0	0	0	0	0	0	0	0	0	0	1	1	0	0	0	0	0	0	0	0	0	0	0	0	0	0	0	0	0	0	0	0	0	0	0	0	0	0	0
TRG-AS1|DLEU2	0	0	1	0	0	0	1	0	0	0	0	0	0	0	0	0	0	0	0	0	0	0	0	0	0	0	0	1	0	0	0	0	1	0	0	0	0	0	0	0	0	0	0	0	0	0	0	0	0
AC009090.1|SEMA6A-AS1	1	1	0	1	1	0	1	0	0	1	1	0	1	1	1	0	1	1	1	1	1	1	0	1	1	0	1	1	1	0	0	0	0	1	1	1	1	1	1	1	1	1	1	0	1	1	1	0	1
AC009090.1|AC091185.1	1	1	0	1	0	0	1	1	0	1	1	0	1	1	1	0	1	1	1	1	0	1	0	1	1	1	1	1	1	1	0	1	0	1	1	1	1	1	1	1	1	1	1	0	1	1	0	1	0
AC009090.1|AL021707.7	1	1	1	0	1	1	1	0	0	1	1	1	0	0	1	0	1	1	1	1	1	0	1	1	1	1	1	1	1	1	1	1	0	1	1	1	1	1	1	1	1	1	1	0	1	1	0	1	0
AC009090.1|AL513327.1	1	0	0	0	0	0	0	0	0	0	0	0	0	1	1	0	1	1	1	1	1	0	0	1	1	0	1	1	1	0	0	0	0	1	1	1	1	0	1	1	1	0	0	0	1	0	0	0	0
AC009090.1|LINC00861	1	1	0	1	0	1	1	0	1	1	1	0	1	0	1	0	1	1	1	1	1	1	1	0	1	1	1	0	1	0	1	1	0	1	1	1	1	1	1	1	1	1	1	0	1	1	1	1	1
AC009090.1|AC079015.1	1	1	0	1	1	1	1	0	0	0	1	1	1	0	1	0	1	1	1	1	1	1	1	1	1	1	1	1	1	0	0	1	1	1	1	1	1	1	1	1	1	1	1	0	1	1	1	1	1
AC009090.1|AC007637.1	0	0	0	0	0	0	0	0	0	0	0	0	0	0	0	0	0	0	0	0	0	0	0	0	0	0	0	0	0	0	0	0	0	0	0	0	0	0	0	0	0	0	0	0	0	0	0	0	0
AC009090.1|AC096733.3	0	0	0	0	0	0	0	0	0	0	0	0	0	0	0	0	0	0	0	0	0	0	0	0	0	0	0	0	0	0	0	0	0	0	0	0	0	0	0	0	0	0	0	0	0	0	0	0	0
AC009090.1|AL022316.1	1	1	0	1	0	1	0	0	0	0	0	0	0	0	0	0	1	1	0	1	1	0	0	0	1	1	1	0	0	0	0	1	0	0	1	1	1	0	1	1	1	1	1	0	1	1	0	0	1
AC009090.1|AC010761.3	1	0	0	0	0	0	1	0	0	1	0	0	0	1	1	0	0	1	1	1	0	1	0	0	1	1	1	1	1	1	0	1	0	1	1	1	1	1	1	1	1	1	1	0	0	0	0	0	0
AC009090.1|AC025627.1	0	1	0	0	0	0	1	0	0	1	0	0	1	0	1	0	0	0	1	0	0	1	0	0	1	0	0	0	1	0	0	0	0	1	1	1	1	1	1	0	1	0	1	0	0	1	1	0	0
AC009090.1|AL080317.1	1	1	0	1	0	0	1	0	0	0	0	0	1	0	1	0	0	0	1	1	0	1	0	0	1	0	1	0	1	0	0	1	0	1	1	1	1	0	1	1	1	1	1	0	1	1	0	0	0
AC009090.1|CR936218.1	1	1	0	0	0	0	0	0	0	1	1	0	0	1	1	0	1	0	0	0	1	1	0	1	1	0	1	0	1	0	0	0	0	1	1	1	0	1	1	0	0	0	0	0	0	0	0	0	0
AC009090.1|AL031846.2	1	1	1	1	1	0	1	0	0	1	1	0	0	1	1	0	1	1	1	1	1	1	0	1	1	0	1	1	1	0	0	0	0	1	1	1	1	1	1	1	1	1	1	0	1	1	0	0	0
AC009090.1|AC139887.1	0	1	1	0	0	0	0	0	0	0	0	0	0	1	1	0	0	0	1	0	1	0	0	0	1	0	1	0	0	0	0	0	0	0	1	1	1	0	1	0	0	0	0	0	0	0	0	0	0
AC009090.1|LINC02084	1	1	0	1	0	1	1	0	1	0	1	0	0	0	1	0	1	1	0	1	1	1	1	1	1	1	1	0	1	0	1	1	0	1	1	1	1	0	1	1	1	1	1	0	1	1	1	1	1
AC009090.1|KANSL1L-AS1	1	1	0	0	1	0	1	0	0	0	1	0	0	1	1	0	1	1	1	1	1	1	0	1	1	0	1	0	1	0	0	0	0	1	1	1	1	1	1	1	1	1	1	0	1	0	0	0	0
AC009090.1|AL049840.7	1	1	0	1	0	0	0	0	0	1	0	0	0	1	1	0	1	1	0	1	0	1	0	1	1	0	1	0	1	0	0	0	0	1	1	1	1	0	1	1	0	0	1	0	1	1	0	0	0
AC009090.1|AC112491.1	0	1	0	1	0	0	0	0	0	0	1	0	0	0	0	0	0	0	1	0	0	1	0	1	0	0	0	0	0	0	0	0	0	1	1	1	0	0	1	1	1	1	1	0	1	0	0	0	0
AC009090.1|AC253536.3	0	0	0	0	0	0	0	0	0	0	0	0	0	0	1	0	0	0	1	0	1	1	0	1	1	0	1	0	1	0	0	0	0	0	0	1	0	0	1	1	0	0	0	0	1	0	0	0	0
AC009090.1|CFLAR-AS1	1	1	0	1	1	1	1	0	1	1	1	1	1	1	1	0	1	1	1	1	1	1	1	1	1	1	1	1	1	0	1	1	0	1	1	1	1	1	1	1	1	1	1	0	1	1	1	0	1
AC009090.1|AL133342.1	1	1	0	1	0	0	1	0	1	0	1	0	0	0	1	0	0	1	0	1	1	0	0	0	1	0	0	0	0	0	1	0	0	1	1	1	1	0	0	1	0	0	1	0	1	1	0	0	1
AC009090.1|AC093110.1	1	0	0	0	0	0	0	0	0	0	0	0	0	1	1	0	1	0	0	0	0	0	0	0	1	0	1	0	1	0	0	0	0	1	0	1	0	0	1	0	0	0	0	0	0	0	0	0	0
AC009090.1|AC025917.1	1	1	0	0	0	0	1	0	0	0	0	0	1	1	1	0	1	1	1	1	1	1	0	1	1	1	1	0	1	0	0	0	0	1	1	1	0	1	1	1	1	0	1	0	1	0	0	0	0
AC009090.1|AF117829.1	1	1	0	0	0	0	0	0	0	0	0	0	0	0	1	0	0	0	0	1	1	0	0	0	0	0	1	0	1	0	0	0	0	0	1	1	1	0	1	1	1	0	0	0	0	0	0	0	0
AC009090.1|AC011481.1	1	1	1	1	1	0	1	0	0	0	1	1	1	1	1	0	1	0	0	0	0	1	0	1	0	1	1	1	1	0	0	1	1	1	1	1	1	0	1	1	1	1	1	0	0	0	1	1	1
AC009090.1|NPTN-IT1	1	1	0	0	0	0	1	0	0	1	1	0	1	1	1	0	1	0	1	1	1	1	0	1	1	0	1	0	1	0	0	0	1	1	1	1	1	1	1	1	1	0	1	0	1	1	0	0	0
AC009090.1|AL135999.1	1	1	1	0	0	0	1	0	0	0	1	0	0	1	1	0	0	1	1	0	0	1	0	1	1	0	1	0	1	0	0	0	0	1	1	1	1	1	1	1	1	0	1	0	1	1	0	1	0
AC009090.1|AP000873.2	0	1	0	0	0	0	1	0	0	0	0	0	0	0	1	0	0	1	0	0	0	1	0	1	1	0	1	0	0	0	0	0	0	1	1	0	0	0	1	1	1	0	0	0	0	0	0	0	0
AC009090.1|USP30-AS1	1	1	0	1	0	0	0	0	0	0	0	0	0	0	1	0	0	0	1	0	0	0	0	0	1	0	1	0	0	0	0	1	0	0	0	1	1	0	1	0	1	0	0	0	1	1	0	0	0
AC009090.1|EDIL3-DT	1	1	0	1	0	1	1	0	0	0	1	0	0	0	1	0	1	1	0	1	1	0	0	1	0	0	1	0	1	0	0	0	0	0	1	0	1	0	1	1	0	1	0	0	1	0	0	0	0
AC009090.1|AC010618.3	1	1	0	1	0	0	1	0	0	0	0	0	0	1	1	0	0	1	0	0	0	1	0	1	1	0	1	0	1	0	0	0	0	1	1	0	1	0	1	1	0	0	0	0	0	1	0	0	0
AC009090.1|AC008906.1	1	1	0	0	0	0	0	0	0	0	0	0	0	0	0	0	0	0	0	0	0	0	0	0	1	0	1	0	0	0	0	0	0	1	1	0	0	0	1	0	0	0	0	0	0	0	0	0	0
AC009090.1|LINC01480	1	1	0	1	0	1	1	0	1	1	1	0	1	0	1	0	1	1	1	1	1	0	1	1	1	1	1	1	1	0	1	1	0	1	1	1	1	1	1	1	1	0	1	0	1	1	0	1	1
AC009090.1|AC004923.4	1	1	1	1	0	0	1	0	0	1	1	1	1	1	1	0	0	1	1	1	1	1	1	1	1	1	1	1	1	0	0	0	0	1	1	1	1	0	1	1	1	1	1	0	1	1	0	0	1
AC009090.1|AC018521.5	0	0	0	0	0	0	0	0	0	0	0	0	0	0	0	0	0	0	0	0	0	0	0	0	0	0	0	0	0	0	0	0	0	0	0	0	0	0	0	0	0	0	0	0	0	0	0	0	0
AC009090.1|AC099850.4	1	1	0	0	0	0	0	0	0	0	0	0	0	0	0	0	0	0	0	1	0	0	0	0	0	0	1	0	0	0	0	0	0	1	0	1	0	0	0	0	0	1	0	0	0	0	0	0	0
AC009090.1|AC073487.1	1	1	1	1	1	1	1	0	0	1	1	0	1	1	1	0	1	1	1	1	1	1	0	1	1	1	1	0	1	1	0	1	1	1	1	1	1	1	1	1	1	0	1	0	1	1	1	0	1
AC009090.1|N4BP2L2-IT2	1	1	1	1	1	0	1	0	0	1	1	0	1	1	1	0	1	1	1	1	1	1	0	1	1	1	1	0	1	0	1	1	0	1	1	1	1	1	1	1	1	1	1	0	1	1	1	0	0
AC009090.1|FAM13A-AS1	1	1	0	0	0	1	1	0	0	1	1	0	0	1	1	0	1	1	1	1	1	1	0	1	1	1	1	1	1	0	0	1	0	1	1	1	1	1	1	1	1	1	1	0	0	0	0	0	0
AC009090.1|MIR155HG	1	1	0	1	0	1	0	0	0	0	1	0	0	0	1	0	1	0	0	1	0	0	0	0	1	0	1	0	1	0	0	1	0	0	1	1	1	0	1	1	1	0	1	0	1	1	1	0	0
AC009090.1|AC105020.5	1	1	0	0	0	0	1	0	0	0	0	0	0	1	1	0	0	0	1	0	0	1	0	1	1	0	1	0	1	0	0	0	0	1	1	1	0	0	1	0	1	1	1	0	1	1	0	0	0
AC009090.1|HCG27	0	1	0	1	0	0	1	0	0	0	1	0	0	1	1	0	1	1	1	1	0	1	0	1	1	0	1	1	1	0	0	1	0	1	1	1	0	0	1	1	1	0	1	0	1	1	0	0	0
AC009090.1|AC009120.3	0	1	0	0	0	0	0	0	0	0	0	0	0	1	0	0	0	0	1	0	0	1	0	0	1	0	0	0	1	0	0	0	0	1	0	1	0	1	1	0	0	0	0	0	0	0	0	0	0
AC009090.1|AC005104.1	1	1	0	0	0	1	0	0	0	1	0	0	1	0	0	0	1	0	1	0	0	0	0	0	1	1	1	1	1	0	0	1	0	1	0	1	1	0	0	0	0	0	0	0	1	1	0	0	0
AC009090.1|AC007878.1	1	1	1	1	1	1	1	0	0	1	1	1	0	1	1	0	1	1	1	1	1	1	0	1	1	1	1	1	1	0	1	1	0	1	1	1	1	1	1	1	1	1	1	0	1	1	0	0	0
AC009090.1|AC053513.2	1	1	0	0	1	0	1	0	0	0	0	0	0	1	1	0	0	0	1	1	1	1	0	1	1	1	1	1	1	0	0	1	0	1	1	1	1	1	1	1	0	1	0	0	1	1	0	0	0
AC009090.1|AC100830.2	1	1	0	0	0	0	0	0	0	1	1	0	1	1	1	0	1	1	1	1	1	1	0	1	1	0	1	1	1	0	0	1	1	1	1	1	1	1	1	1	1	1	1	0	0	1	0	0	1
AC009090.1|AL049552.1	1	1	1	1	0	1	0	0	0	1	1	0	1	1	1	0	1	1	0	1	1	0	0	1	1	0	1	1	1	0	0	1	0	1	1	1	0	0	1	1	1	0	1	0	1	0	0	0	1
AC009090.1|MIR29B2CHG	1	0	1	0	0	0	1	0	0	0	0	0	0	1	1	0	1	0	1	1	1	1	0	1	1	0	1	0	1	0	0	0	1	1	1	1	0	1	1	1	1	0	0	0	0	0	0	0	0
AC009090.1|AC138028.4	1	0	0	0	0	0	0	0	0	0	0	0	0	1	1	0	1	0	0	0	0	1	0	0	1	0	1	0	0	0	0	0	0	1	0	1	1	1	1	0	0	0	0	0	0	0	0	0	0
AC009090.1|AC124312.2	0	0	0	0	0	0	0	0	0	0	0	0	0	0	0	0	0	0	0	0	0	0	0	0	0	0	0	0	0	0	0	0	0	0	0	0	0	0	0	0	0	0	0	0	0	0	0	0	0
AC009090.1|AC012615.6	1	1	0	0	1	0	1	0	0	1	1	0	0	1	1	0	1	1	1	1	1	1	0	1	1	1	1	1	1	0	0	1	0	1	1	1	1	1	1	1	1	0	1	0	1	1	0	0	1
AC009090.1|AC109460.2	1	1	1	0	0	1	0	0	0	1	0	0	1	1	1	0	1	0	1	1	0	1	0	1	1	1	1	1	1	0	1	0	0	1	0	1	1	1	1	1	1	0	1	0	0	0	0	0	0
AC009090.1|AC116366.2	1	1	0	0	0	0	1	0	0	0	0	0	1	1	1	0	1	1	0	1	1	1	0	1	1	0	1	0	1	0	0	0	0	1	1	1	1	0	1	1	0	1	0	0	0	1	0	0	0
AC009090.1|AC068790.5	1	1	0	1	1	0	1	0	0	0	1	0	1	1	1	0	0	1	1	1	1	1	0	1	1	0	1	1	0	0	0	1	1	1	1	1	1	0	1	1	0	1	1	0	1	1	0	0	0
AC009090.1|AC005519.1	1	1	1	0	0	0	0	0	0	1	1	0	1	1	1	0	1	1	1	1	0	1	0	1	1	0	1	1	1	0	0	1	0	1	1	1	1	1	1	1	1	0	1	0	1	0	0	0	0
AC009090.1|AL450384.2	1	1	0	0	0	0	0	0	0	0	0	0	0	1	0	0	0	0	1	1	0	1	0	0	1	0	1	0	1	0	0	0	0	1	1	1	0	0	1	1	0	0	1	0	0	1	0	0	0
AC009090.1|AC009704.2	1	1	1	1	0	1	1	0	1	1	1	1	1	1	1	0	1	1	1	1	1	1	1	1	1	1	1	1	1	0	0	0	0	1	1	1	1	0	1	1	1	1	1	0	0	0	0	0	1
AC009090.1|AC243960.1	1	1	0	1	0	1	0	0	1	0	1	0	0	0	1	0	1	1	1	1	0	0	0	0	1	0	1	0	1	0	0	0	0	1	1	1	1	0	0	1	1	1	1	0	1	1	0	0	1
AC009090.1|AC008105.3	1	1	0	1	1	1	1	1	1	1	1	0	1	1	1	0	1	1	1	1	1	1	1	1	1	1	1	1	1	0	1	1	1	1	1	1	1	1	1	1	1	1	1	0	1	1	1	1	1
AC009090.1|AC130469.1	1	1	1	1	1	1	1	1	1	1	1	1	1	1	1	0	1	1	1	1	1	1	1	1	1	1	1	1	1	0	1	1	1	1	1	1	1	1	1	1	1	1	1	0	1	1	1	1	1
AC009090.1|AC007991.2	1	1	0	1	0	1	1	1	1	1	1	1	1	1	1	0	1	1	1	1	1	1	1	1	1	1	1	0	1	1	1	1	1	1	1	1	1	1	1	1	1	1	1	0	1	1	1	1	1
AC009090.1|AC002550.2	0	1	0	0	0	1	0	0	0	0	0	0	0	1	0	0	0	0	0	0	0	1	0	0	1	0	1	0	0	0	0	0	0	0	0	1	0	0	1	0	0	0	1	0	0	0	0	0	0
AC009090.1|AC067852.3	1	1	0	1	1	1	1	0	0	1	1	0	0	1	1	0	1	1	1	1	1	1	0	1	1	1	1	1	1	0	1	1	0	1	1	1	1	1	1	1	1	0	1	0	1	1	0	0	1
AC009090.1|AC116914.2	0	1	0	0	0	0	1	0	0	1	1	0	1	0	1	0	0	1	1	1	0	1	0	1	1	0	1	0	1	0	0	1	0	1	0	1	1	1	1	1	1	0	1	0	0	1	1	0	0
AC009090.1|AC093535.1	1	0	0	1	1	0	1	0	0	0	1	0	0	0	1	0	1	1	1	1	1	1	0	1	1	1	1	1	1	0	0	0	0	0	1	1	1	0	1	1	1	0	0	0	0	0	0	0	1
AC009090.1|AL513477.2	0	1	1	0	0	0	0	0	0	0	0	0	0	0	1	0	0	0	1	1	0	1	0	0	0	0	0	0	0	0	0	0	0	0	1	1	0	0	1	1	1	1	0	0	0	0	0	0	1
AC009090.1|ALG13-AS1	1	1	0	0	0	0	0	0	0	1	0	0	1	0	1	0	1	1	0	0	1	1	0	1	0	1	1	1	0	1	1	0	0	1	0	1	1	1	1	1	1	0	0	0	1	0	0	0	1
AC009090.1|AC063965.2	1	1	1	1	1	1	1	1	0	1	1	1	1	1	1	0	1	1	1	1	1	1	0	1	1	1	1	1	1	0	1	1	0	1	1	1	1	1	1	1	1	1	1	0	1	1	1	1	1
AC009090.1|AC080162.1	1	1	1	1	0	0	0	1	0	0	1	0	0	1	1	0	1	1	0	1	1	1	0	1	0	0	1	1	1	0	1	0	0	1	1	1	1	0	1	1	0	1	0	0	1	0	0	1	0
AC009090.1|LINC02585	1	1	1	1	0	0	0	0	1	1	1	0	1	0	1	0	1	0	0	1	0	0	0	0	0	0	0	0	0	0	0	1	0	1	0	1	1	1	1	1	1	1	1	0	0	1	0	0	1
AC009090.1|AP002807.1	1	1	0	1	0	0	0	0	0	0	1	0	0	1	1	0	1	1	0	1	1	1	0	1	0	0	1	0	1	0	0	0	0	0	0	0	1	1	1	1	0	1	0	0	0	1	0	0	0
AC009090.1|AL596325.2	1	1	1	0	0	0	0	0	0	1	1	0	1	1	0	0	1	0	1	0	1	0	0	1	1	0	1	0	1	0	0	0	0	1	0	1	0	1	1	1	1	1	0	0	0	0	0	0	0
AC009090.1|LINC00472	0	0	0	0	0	0	0	0	0	0	0	0	0	0	0	0	0	0	0	0	0	0	0	0	0	0	0	0	0	0	0	0	0	0	0	0	0	0	0	0	0	0	0	0	0	0	0	0	0
AC009090.1|AC004832.5	1	1	0	0	1	0	1	0	1	0	1	0	1	1	1	0	1	1	0	1	0	0	0	1	1	0	1	1	1	0	0	1	0	1	1	1	1	0	1	1	1	1	1	0	1	1	0	0	0
AC009090.1|AC107021.1	1	1	0	1	0	1	1	0	1	0	0	1	0	1	1	0	1	1	0	1	1	1	1	1	1	0	1	0	1	0	0	0	0	1	1	1	1	0	1	1	0	1	0	0	1	1	0	0	1
AC009090.1|AC004585.1	1	1	0	1	0	1	1	1	1	0	1	0	1	0	1	0	1	1	1	1	1	0	1	0	1	1	1	0	1	0	1	1	1	1	1	1	1	1	1	1	1	1	1	0	1	1	1	1	1
AC009090.1|AL021707.3	1	1	0	0	0	0	1	0	0	0	0	0	0	0	0	0	1	1	0	0	0	1	0	0	0	0	1	0	0	0	0	1	0	1	1	1	0	0	0	0	0	0	0	0	0	1	0	0	0
AC009090.1|AC004492.1	1	0	0	0	0	0	0	0	0	0	0	0	0	0	0	0	0	0	0	0	1	1	0	0	1	0	0	0	0	0	0	0	0	1	0	1	0	0	1	0	0	0	1	0	0	0	0	0	0
AC009090.1|AC135178.6	1	1	0	0	0	0	0	0	0	0	0	0	0	0	1	0	0	0	1	0	1	1	0	1	1	0	0	0	0	0	0	1	0	0	0	1	0	1	1	0	1	1	0	0	1	1	0	0	0
AC009090.1|DLEU2	1	0	0	1	0	0	1	0	0	0	0	0	0	0	1	0	1	1	0	1	0	1	0	1	1	0	1	0	0	0	0	1	0	0	1	0	1	0	1	1	1	0	0	0	1	0	0	0	0
SEMA6A-AS1|AC091185.1	0	0	0	0	0	0	1	1	0	0	0	0	1	1	0	0	1	0	0	0	0	1	1	0	1	1	1	1	0	1	1	1	0	1	0	0	1	0	1	1	0	0	1	1	1	0	0	1	0
SEMA6A-AS1|AL021707.7	1	0	1	0	1	1	0	0	1	0	0	1	0	0	1	1	0	1	1	1	1	0	1	1	1	1	0	1	1	1	1	1	0	1	0	0	1	1	0	1	1	1	1	0	1	0	0	1	0
SEMA6A-AS1|AL513327.1	0	0	1	0	0	1	0	0	0	0	0	0	0	0	1	0	0	0	0	0	0	0	0	0	0	1	0	1	0	0	0	0	0	1	0	0	0	0	0	0	0	0	0	1	0	0	0	0	0
SEMA6A-AS1|LINC00861	1	1	1	1	0	1	0	1	1	1	1	1	1	0	1	0	1	1	1	1	0	0	1	0	1	1	0	0	1	0	1	1	0	1	1	1	1	1	1	0	1	1	1	0	1	1	1	1	1
SEMA6A-AS1|AC079015.1	1	1	0	1	1	1	1	1	0	0	1	1	1	0	1	1	1	1	1	1	1	1	1	1	1	1	1	1	1	1	1	1	1	1	1	1	1	1	1	1	1	1	1	1	1	1	0	1	1
SEMA6A-AS1|AC007637.1	0	0	0	0	0	0	0	0	0	0	0	0	0	0	0	0	0	0	0	0	0	0	0	0	0	0	0	0	0	0	0	0	0	0	0	0	0	0	0	0	0	0	0	0	0	0	0	0	0
SEMA6A-AS1|AC096733.3	0	0	1	0	0	0	0	0	0	0	0	0	0	0	0	0	0	0	0	0	0	0	0	0	0	0	0	0	0	0	0	0	0	0	0	0	0	0	0	0	0	0	0	0	0	0	0	0	0
SEMA6A-AS1|AL022316.1	1	1	0	0	0	1	0	0	0	0	0	0	0	0	0	0	0	1	0	0	0	0	0	0	0	1	0	0	0	0	0	1	0	0	0	0	1	0	0	0	0	0	0	0	1	0	0	0	1
SEMA6A-AS1|AC010761.3	0	0	1	0	0	1	1	0	0	1	0	0	0	0	1	1	0	1	0	0	0	1	0	0	1	1	1	1	1	1	0	1	0	1	0	1	1	1	1	1	0	0	1	1	0	0	0	0	0
SEMA6A-AS1|AC025627.1	0	1	1	0	0	0	0	0	0	0	0	1	1	0	0	0	0	0	1	0	0	0	0	0	1	0	0	0	1	0	0	0	0	1	0	1	0	0	1	0	0	0	1	0	0	1	1	0	0
SEMA6A-AS1|AL080317.1	1	1	1	0	0	0	0	0	0	0	0	0	1	0	1	1	0	0	1	1	0	1	0	0	1	0	0	0	0	0	0	1	0	1	1	1	1	0	1	0	1	0	1	0	1	0	0	0	0
SEMA6A-AS1|CR936218.1	0	0	1	0	0	0	0	1	0	1	1	0	0	0	1	0	0	0	0	0	0	0	1	0	1	0	0	0	0	0	0	0	1	0	0	0	0	0	0	0	0	0	0	0	0	0	0	0	0
SEMA6A-AS1|AL031846.2	0	0	1	0	0	1	0	1	0	0	0	1	0	0	1	1	0	0	0	0	0	0	1	0	1	0	0	1	1	0	0	1	0	1	0	0	1	1	1	0	0	0	1	0	1	0	0	0	0
SEMA6A-AS1|AC139887.1	0	0	1	0	0	0	0	0	0	0	0	0	0	0	1	1	0	0	1	0	0	0	0	0	0	0	0	0	0	0	0	0	0	0	0	0	0	0	0	0	0	0	0	0	0	0	0	0	0
SEMA6A-AS1|LINC02084	1	0	1	1	0	1	1	1	1	0	1	1	0	0	1	0	1	1	0	1	0	0	1	0	0	1	0	0	0	0	1	1	0	0	1	0	1	0	0	0	0	0	1	0	1	1	0	1	1
SEMA6A-AS1|KANSL1L-AS1	0	0	1	0	1	0	0	0	0	0	0	0	0	0	1	0	0	0	1	0	0	0	0	0	0	1	1	0	0	0	1	1	0	0	0	0	1	0	1	0	0	0	0	0	0	0	0	0	0
SEMA6A-AS1|AL049840.7	0	0	1	0	0	0	0	0	0	0	0	0	0	0	0	0	0	0	0	0	0	0	1	1	0	0	0	0	0	0	0	0	0	1	0	0	1	0	0	0	0	0	0	0	0	0	0	0	0
SEMA6A-AS1|AC112491.1	0	0	0	1	0	0	0	0	0	0	0	0	0	0	0	1	0	0	0	0	0	0	0	0	0	0	0	0	0	0	0	0	0	0	1	1	0	0	1	0	0	0	1	0	0	0	0	1	0
SEMA6A-AS1|AC253536.3	0	0	1	0	0	0	0	0	0	0	0	1	0	0	0	0	0	0	0	0	1	0	0	0	0	0	0	0	0	0	0	0	0	0	0	0	0	0	0	0	0	0	0	0	0	0	0	0	0
SEMA6A-AS1|AL133342.1	1	1	0	1	0	0	0	0	1	0	0	0	0	0	1	0	0	1	0	0	0	0	0	0	1	0	0	0	0	0	1	0	0	0	0	0	1	0	0	0	0	0	0	0	1	0	0	0	1
SEMA6A-AS1|AC025917.1	1	0	1	0	0	0	0	1	0	0	0	0	0	1	1	1	0	0	0	1	0	0	0	0	1	1	0	0	0	0	0	1	0	1	1	0	0	0	0	1	0	0	1	0	1	0	0	0	0
SEMA6A-AS1|AF117829.1	0	0	0	0	0	0	0	0	0	0	0	0	0	0	0	0	0	0	0	0	0	0	0	0	0	0	0	0	0	0	0	0	0	0	0	0	0	0	0	0	0	0	0	0	0	0	0	0	0
SEMA6A-AS1|AC011481.1	0	0	1	0	1	0	1	0	0	0	0	1	1	0	1	1	1	0	0	0	0	1	0	0	0	1	0	0	0	0	0	1	1	1	0	0	1	0	1	0	1	1	0	0	0	0	0	1	0
SEMA6A-AS1|NPTN-IT1	0	0	1	0	0	0	0	0	0	1	0	1	1	0	1	0	0	0	0	0	0	0	0	0	1	0	0	0	0	0	0	0	1	0	0	1	1	0	0	0	0	0	0	0	1	0	0	0	0
SEMA6A-AS1|AL135999.1	0	0	1	0	0	1	0	0	0	0	0	1	0	0	1	1	0	0	0	0	0	0	0	0	1	0	0	0	0	0	0	0	0	0	0	0	1	0	0	0	0	0	0	0	0	0	0	1	0
SEMA6A-AS1|AP000873.2	0	0	1	0	0	0	0	0	0	0	0	0	0	0	0	0	0	0	0	0	0	0	0	0	0	0	0	0	0	0	0	0	0	0	0	0	0	0	0	0	0	0	0	0	0	0	0	0	0
SEMA6A-AS1|EDIL3-DT	1	0	0	1	0	1	0	0	0	0	1	0	0	0	1	0	0	0	0	1	0	0	1	0	0	0	1	0	0	0	0	0	0	0	1	0	1	0	0	0	0	1	0	0	1	0	0	0	0
SEMA6A-AS1|AC010618.3	0	0	1	0	0	0	0	0	0	0	0	1	0	0	0	0	0	0	0	0	0	0	0	0	0	0	0	0	0	0	0	0	0	0	0	0	0	0	1	0	0	0	0	0	0	0	0	0	0
SEMA6A-AS1|AC008906.1	1	0	0	0	0	0	0	0	0	0	0	0	0	0	0	0	0	0	0	0	0	0	0	0	0	0	0	0	0	0	0	0	0	0	0	0	0	0	0	0	0	0	0	0	0	0	0	0	0
SEMA6A-AS1|LINC01480	1	1	1	1	0	1	1	1	1	0	1	1	1	0	0	1	0	1	0	1	0	0	1	0	1	1	1	1	1	0	1	1	1	1	1	1	1	1	0	1	1	0	1	0	1	1	0	1	1
SEMA6A-AS1|AC004923.4	1	0	1	1	0	0	1	1	0	0	1	1	0	0	1	0	0	0	0	1	0	1	1	0	1	1	0	1	1	0	1	1	0	0	0	0	1	0	1	1	0	0	1	0	1	0	0	0	0
SEMA6A-AS1|AC018521.5	0	0	1	0	0	0	0	0	0	0	0	0	0	0	0	0	0	0	0	0	0	0	0	0	0	0	0	0	0	0	0	0	0	0	0	0	0	0	0	0	0	0	0	0	0	0	0	0	0
SEMA6A-AS1|AC073487.1	0	0	1	1	1	1	0	1	0	1	1	0	1	0	1	1	0	1	1	1	0	1	0	1	1	1	1	0	1	1	0	1	1	1	0	1	1	1	0	1	0	0	1	0	1	0	1	1	0
SEMA6A-AS1|N4BP2L2-IT2	1	1	1	1	1	1	0	1	1	1	0	1	1	0	0	1	0	1	1	1	0	0	0	0	1	1	0	0	0	0	1	1	1	1	0	0	1	0	0	1	1	0	1	0	1	0	1	1	0
SEMA6A-AS1|FAM13A-AS1	0	0	1	0	0	1	0	0	0	0	0	1	0	0	1	1	0	0	0	0	0	0	0	0	1	1	0	0	0	0	0	1	0	0	0	0	0	0	1	0	0	0	0	0	0	0	0	0	0
SEMA6A-AS1|AC105020.5	0	1	1	0	0	0	0	0	0	0	0	1	0	0	0	0	0	0	0	0	0	1	0	1	0	0	0	0	0	0	0	0	0	1	0	0	0	0	0	0	0	0	1	0	1	0	0	0	0
SEMA6A-AS1|AC005104.1	0	0	1	0	0	1	0	0	0	1	0	0	1	0	0	0	1	0	1	0	0	0	0	0	1	1	0	1	0	0	0	1	0	1	0	0	1	0	0	0	0	0	0	0	1	0	0	0	0
SEMA6A-AS1|AC053513.2	1	0	0	0	0	1	0	0	0	0	0	1	0	0	1	0	0	0	0	1	0	0	0	0	1	1	0	1	0	0	0	1	0	1	0	1	0	0	0	0	0	0	0	0	1	0	0	0	0
SEMA6A-AS1|AC100830.2	0	0	0	0	0	0	0	0	0	0	1	1	1	1	1	0	0	0	0	0	0	0	0	0	1	0	1	1	0	1	0	1	1	1	1	0	1	1	1	1	0	0	1	0	0	0	0	0	0
SEMA6A-AS1|AL049552.1	0	0	1	0	0	1	0	1	0	1	1	0	1	0	1	1	0	0	0	0	0	0	0	1	1	0	0	1	0	0	0	1	1	0	0	0	0	0	0	0	0	0	0	0	1	0	0	0	0
SEMA6A-AS1|MIR29B2CHG	0	0	1	0	0	0	0	0	0	0	0	1	0	0	1	1	0	0	0	0	0	0	0	0	1	1	0	0	0	0	0	0	1	0	0	0	0	0	1	0	0	0	0	0	0	0	0	0	0
SEMA6A-AS1|AC124312.2	0	0	0	0	0	0	0	0	0	0	0	0	0	0	0	0	0	0	0	0	0	0	0	0	0	0	0	0	0	0	0	0	0	0	0	0	0	0	0	0	0	0	0	0	0	0	0	0	0
SEMA6A-AS1|AC012615.6	0	0	1	0	0	1	0	0	0	0	0	0	0	0	1	1	0	1	1	0	0	0	0	0	1	1	0	1	1	1	0	1	0	1	0	0	0	0	1	0	0	0	1	0	1	0	0	1	0
SEMA6A-AS1|AC109460.2	0	0	1	0	0	1	0	0	0	0	0	1	1	0	1	1	1	0	0	0	0	0	0	0	1	1	0	1	0	0	1	0	0	1	0	1	0	0	0	0	0	0	0	1	0	0	0	0	0
SEMA6A-AS1|AC116366.2	0	0	0	0	0	0	0	0	0	0	0	0	0	0	0	0	0	0	0	0	0	0	0	0	1	0	0	0	0	0	0	0	0	0	0	0	1	0	0	0	0	0	0	0	0	0	0	1	0
SEMA6A-AS1|AC068790.5	1	1	1	1	1	1	0	0	1	0	1	1	1	0	1	1	0	0	1	1	0	0	1	0	1	1	1	1	0	0	1	1	1	1	1	0	1	0	0	0	0	0	1	1	1	1	0	1	0
SEMA6A-AS1|AC005519.1	0	0	1	0	0	0	0	1	0	1	0	0	1	0	0	0	0	0	1	0	0	0	0	0	0	1	0	1	1	0	0	1	0	1	0	1	0	1	1	0	0	0	1	0	1	0	0	0	0
SEMA6A-AS1|AL450384.2	0	0	1	0	0	0	0	0	0	0	0	1	0	0	0	1	0	0	0	0	0	0	0	0	0	0	0	0	0	0	0	0	0	0	0	0	0	0	0	0	0	0	0	0	0	0	0	0	0
SEMA6A-AS1|AC009704.2	1	0	1	0	0	1	1	1	1	1	1	1	0	0	1	0	0	1	1	1	1	0	1	1	0	1	1	1	0	1	1	0	0	1	1	1	1	0	1	1	0	0	1	0	0	0	0	0	1
SEMA6A-AS1|AC243960.1	1	1	0	1	0	1	0	1	1	0	1	0	0	0	0	0	0	1	0	0	0	0	1	0	1	0	0	0	1	0	0	1	0	1	1	1	1	0	0	0	0	0	1	0	1	0	0	1	0
SEMA6A-AS1|AC008105.3	1	1	1	1	1	1	1	1	1	1	1	1	1	0	1	1	1	1	1	1	0	0	1	0	1	1	1	1	1	0	1	1	1	1	0	1	1	1	1	1	1	1	1	1	1	1	1	1	1
SEMA6A-AS1|AC130469.1	0	1	1	1	1	1	1	1	1	1	1	1	1	1	1	1	1	1	1	0	0	0	1	1	1	1	1	1	1	0	1	1	1	1	1	1	1	1	0	1	1	1	1	0	1	1	1	1	1
SEMA6A-AS1|AC007991.2	0	1	0	1	0	1	1	1	1	1	1	1	1	1	1	1	1	1	1	1	0	1	1	0	1	1	1	0	1	1	1	1	1	1	1	1	1	1	1	0	1	0	1	1	1	1	1	1	1
SEMA6A-AS1|AC002550.2	0	1	0	0	0	1	0	0	0	0	0	0	0	0	0	0	0	0	0	0	0	0	0	0	0	0	0	0	0	0	0	0	0	0	0	0	0	0	0	0	0	0	0	0	0	0	0	0	0
SEMA6A-AS1|AC067852.3	0	0	1	0	1	1	1	0	1	0	1	1	0	0	0	1	0	0	1	0	0	0	1	0	1	1	1	1	1	0	1	1	0	0	0	0	1	0	1	0	0	0	1	0	1	0	0	0	0
SEMA6A-AS1|AC116914.2	0	1	1	0	0	0	0	1	0	1	1	0	0	0	0	1	0	0	1	0	0	1	0	0	0	0	0	0	0	0	0	1	0	1	0	1	1	1	0	0	0	0	0	0	0	1	1	0	0
SEMA6A-AS1|AC093535.1	1	0	1	0	1	1	0	1	1	0	0	1	0	0	0	1	1	1	0	0	0	0	0	0	0	1	0	1	0	1	1	0	1	0	1	0	1	0	0	0	0	0	0	0	0	0	0	0	0
SEMA6A-AS1|AL513477.2	0	1	1	0	0	0	0	0	0	0	0	0	0	0	0	0	0	0	0	0	0	0	0	0	0	0	0	0	0	0	0	0	0	0	0	0	0	0	0	0	0	0	0	0	0	0	0	0	0
SEMA6A-AS1|ALG13-AS1	0	0	0	0	0	0	0	0	0	1	0	1	1	0	1	0	0	1	0	0	0	1	0	1	0	1	0	1	0	1	1	1	0	0	0	0	1	1	0	1	1	0	0	1	1	0	0	1	0
SEMA6A-AS1|AC063965.2	1	0	1	0	1	1	1	1	1	1	1	1	1	0	1	0	0	0	1	1	0	1	0	0	1	1	1	1	1	0	1	1	0	1	0	0	1	0	1	1	0	1	1	1	1	1	1	1	1
SEMA6A-AS1|AC080162.1	1	0	1	0	0	0	0	1	0	0	0	0	0	0	1	0	1	0	0	0	0	0	0	1	0	0	0	1	1	0	1	0	0	1	1	0	1	0	0	0	0	0	0	1	1	0	0	1	0
SEMA6A-AS1|LINC02585	1	1	1	1	0	0	0	0	1	1	1	0	1	0	0	1	0	0	0	0	0	0	0	0	0	0	0	0	0	0	0	1	0	1	0	1	1	0	0	0	0	0	1	0	0	0	0	0	0
SEMA6A-AS1|AP002807.1	0	0	1	1	0	1	0	0	0	0	1	0	0	0	0	0	0	0	0	0	0	0	0	0	0	0	0	0	0	0	0	0	0	0	0	0	1	0	0	1	0	1	0	0	0	0	0	1	0
SEMA6A-AS1|AL596325.2	0	0	1	0	0	0	0	1	0	1	1	1	0	0	0	1	0	0	1	0	0	0	0	1	1	0	0	0	1	0	0	0	0	0	0	0	0	0	0	0	0	0	0	0	0	0	0	0	0
SEMA6A-AS1|AC004832.5	1	1	0	0	1	0	1	0	1	0	0	0	0	1	0	1	0	0	0	0	0	0	1	0	1	0	0	1	0	0	0	1	0	0	1	0	1	0	0	1	1	1	0	0	0	0	0	0	0
SEMA6A-AS1|AC107021.1	1	0	0	0	0	1	0	0	1	0	0	1	0	0	0	1	0	0	0	1	0	0	1	0	1	0	1	0	1	0	0	1	0	1	0	0	1	0	1	1	0	0	0	0	1	0	0	0	1
SEMA6A-AS1|AC004585.1	1	1	0	1	0	1	0	1	1	0	1	1	1	0	1	1	1	1	0	1	0	0	1	0	1	1	0	0	1	0	1	1	1	1	1	1	1	1	0	1	1	1	1	0	1	1	1	1	1
SEMA6A-AS1|AL021707.3	0	0	0	0	0	0	0	0	0	0	0	0	0	0	0	0	0	0	0	0	0	0	0	0	0	0	0	0	0	0	0	1	0	0	0	0	0	0	0	0	0	0	0	0	0	0	0	0	0
SEMA6A-AS1|AC004492.1	0	0	0	0	0	0	0	0	0	0	0	0	0	0	0	0	0	0	0	0	0	0	0	0	1	0	0	0	0	0	0	0	0	0	0	0	0	0	0	0	0	0	0	0	0	0	0	0	0
SEMA6A-AS1|AC135178.6	1	1	1	0	0	0	0	0	0	0	0	0	0	0	0	0	0	0	0	0	0	0	0	0	1	0	0	0	0	0	0	1	0	0	0	0	0	0	0	0	0	0	0	0	1	0	0	0	0
SEMA6A-AS1|DLEU2	0	0	0	0	0	0	0	0	0	0	0	0	0	0	0	0	0	1	0	0	0	0	0	0	0	0	0	0	0	0	0	1	0	0	0	0	1	0	0	0	0	0	0	0	1	0	0	0	0
AC091185.1|AL021707.7	1	1	1	0	1	1	0	0	1	0	0	1	0	0	1	1	0	1	1	1	1	0	1	1	1	0	0	0	1	0	1	0	1	0	0	1	0	1	0	0	1	1	0	0	1	1	1	0	0
AC091185.1|AL513327.1	0	0	1	0	0	1	0	0	0	0	0	1	0	0	1	0	0	1	0	0	1	0	0	0	0	0	0	0	0	0	0	0	0	0	1	0	0	0	0	0	0	0	0	0	0	0	0	0	0
AC091185.1|LINC00861	1	1	1	1	0	1	0	0	1	1	1	1	1	0	1	0	0	1	1	1	1	0	1	0	1	0	0	0	1	0	1	0	0	1	1	1	1	1	0	0	1	1	1	0	1	1	1	0	1
AC091185.1|AC079015.1	1	1	1	1	1	1	1	0	1	0	1	1	1	0	1	1	0	1	1	1	1	1	1	1	1	0	1	1	1	0	0	0	1	0	1	1	1	1	1	0	1	1	0	1	1	1	1	0	1
AC091185.1|AC007637.1	0	0	0	0	0	0	0	0	0	0	0	0	0	0	0	0	0	0	0	0	0	0	0	0	0	0	0	0	0	0	0	0	0	0	0	0	0	0	0	0	0	0	0	0	0	0	0	0	0
AC091185.1|AC096733.3	0	0	1	0	0	0	0	0	0	0	0	0	0	0	0	0	0	0	0	0	0	0	0	0	0	0	0	0	0	0	0	0	0	0	0	0	0	0	0	0	0	0	0	0	0	0	0	0	0
AC091185.1|AL022316.1	1	1	1	1	0	1	0	0	1	0	0	0	0	0	0	0	0	1	0	1	1	0	0	0	0	1	0	0	0	0	0	1	0	0	1	0	1	0	0	0	1	1	0	0	1	1	0	0	1
AC091185.1|AC010761.3	0	0	1	0	0	1	0	0	0	1	0	1	0	0	1	1	0	1	1	0	0	1	0	0	1	0	1	0	1	0	0	0	1	0	1	1	0	1	0	0	0	0	1	1	0	0	0	0	0
AC091185.1|AC025627.1	0	1	1	0	0	0	0	0	0	1	0	1	1	0	0	0	0	0	1	0	0	0	0	0	0	0	0	0	1	0	0	0	0	0	1	1	0	0	0	0	0	0	1	0	0	1	1	0	0
AC091185.1|ARHGAP27P1-BPTFP1-KPNA2P3	0	1	1	0	0	0	0	0	0	0	0	0	0	0	0	0	0	0	1	0	0	0	0	0	0	0	0	0	0	0	0	0	0	0	1	0	0	0	0	0	0	0	0	0	0	0	0	0	0
AC091185.1|AL080317.1	1	1	1	0	0	0	0	0	0	0	0	1	1	0	1	1	0	0	1	1	0	1	0	0	0	0	0	0	1	0	0	0	0	0	1	1	0	0	0	0	1	0	1	0	1	1	1	0	0
AC091185.1|CR936218.1	1	0	1	0	1	1	0	0	0	1	1	1	0	0	1	0	0	0	0	0	1	0	0	0	0	0	0	0	0	0	0	0	1	0	1	0	0	0	0	0	0	0	0	0	0	0	0	0	0
AC091185.1|AL031846.2	0	1	1	0	1	1	0	0	1	1	0	1	0	0	1	1	0	1	1	1	1	0	0	0	0	0	0	0	1	0	0	0	1	0	1	0	0	1	0	0	1	0	0	0	0	1	0	0	0
AC091185.1|AC139887.1	0	0	1	0	0	0	0	0	0	0	0	1	0	0	1	1	0	0	1	0	1	0	0	0	0	0	0	0	0	0	0	0	0	0	1	0	0	0	0	0	0	0	0	0	0	0	0	0	0
AC091185.1|LINC02084	1	1	1	1	0	1	1	0	1	0	1	1	0	0	1	0	0	1	0	1	1	0	1	0	0	0	0	0	1	0	1	0	0	0	1	0	1	0	0	0	0	0	1	0	1	1	1	0	1
AC091185.1|KANSL1L-AS1	0	0	1	0	1	1	0	0	0	0	0	1	0	0	1	0	0	1	1	0	1	0	0	0	0	0	0	0	1	0	0	0	1	0	1	0	0	0	0	0	0	0	0	0	0	0	0	0	0
AC091185.1|AL049840.7	0	1	1	1	0	1	0	0	0	0	0	0	0	0	0	0	0	1	0	0	0	0	1	1	0	0	0	0	0	0	0	0	0	0	1	0	0	0	0	0	0	0	0	0	0	1	0	0	0
AC091185.1|AC112491.1	0	0	1	1	0	0	0	0	0	0	0	0	0	0	0	1	0	0	0	0	0	0	0	0	0	0	0	0	0	0	0	0	0	0	1	1	0	0	0	0	1	1	0	0	0	0	0	0	0
AC091185.1|AC253536.3	0	0	1	0	0	0	0	0	0	0	0	1	0	0	0	0	0	0	0	0	1	0	0	0	0	0	0	0	0	0	0	0	0	0	0	0	0	0	0	0	0	0	0	0	0	0	0	0	0
AC091185.1|AL133342.1	1	1	0	1	0	1	0	0	1	0	0	0	0	0	1	0	0	1	0	0	1	0	0	0	0	0	0	0	0	0	1	0	0	0	1	0	0	0	0	0	0	0	0	0	1	0	0	0	1
AC091185.1|AC093110.1	0	0	1	0	0	0	0	0	0	0	0	0	0	0	0	0	0	0	0	0	0	0	0	0	0	0	0	0	0	0	0	0	0	0	0	0	0	0	0	0	0	0	0	0	0	0	0	0	0
AC091185.1|AC025917.1	1	0	1	0	0	1	0	0	0	0	0	1	0	0	1	1	0	1	1	1	1	0	0	1	0	0	0	0	0	0	0	0	1	0	1	0	0	1	0	0	0	0	0	0	1	0	0	0	0
AC091185.1|AF117829.1	0	0	0	0	0	1	0	0	0	0	0	1	0	0	1	0	0	0	0	0	1	0	0	0	0	0	0	0	0	0	0	0	0	0	1	0	0	0	0	0	0	0	0	0	0	0	0	0	0
AC091185.1|AC011481.1	0	0	1	0	1	1	1	0	1	0	0	1	1	0	1	1	0	0	0	0	0	1	0	1	0	0	0	0	0	0	0	1	1	0	1	0	0	0	0	0	1	1	0	0	0	0	1	0	1
AC091185.1|NPTN-IT1	0	0	1	0	1	1	0	0	0	1	0	1	0	0	1	0	0	0	0	0	1	0	0	1	1	0	0	0	0	0	0	0	1	0	1	1	0	1	0	0	0	0	0	0	0	0	0	0	0
AC091185.1|AL135999.1	0	1	1	0	1	1	0	0	0	0	1	1	0	0	1	1	0	1	1	0	0	0	0	1	0	0	0	0	1	0	0	0	0	0	1	0	0	1	0	0	0	0	0	0	0	1	0	0	0
AC091185.1|AP000873.2	0	0	1	0	0	1	0	0	0	0	0	1	0	0	1	0	0	1	0	0	0	0	0	0	0	0	0	0	0	0	0	0	0	0	1	0	0	0	0	0	0	0	0	0	0	0	0	0	0
AC091185.1|USP30-AS1	0	0	0	0	0	0	0	0	1	0	0	0	0	0	0	0	0	0	1	0	0	0	0	0	0	0	0	0	0	0	0	0	0	0	0	0	0	0	0	0	0	0	0	0	1	1	0	0	0
AC091185.1|EDIL3-DT	1	0	0	1	0	1	0	0	0	0	1	0	0	0	1	0	0	1	0	1	1	0	0	1	0	0	1	0	0	0	0	0	0	0	1	0	0	0	0	0	0	1	0	0	0	0	0	0	0
AC091185.1|AC010618.3	0	1	1	0	0	1	0	0	0	0	0	1	0	0	1	0	0	1	0	0	0	0	0	1	0	0	0	0	0	0	0	0	0	0	1	0	0	0	0	0	0	0	0	0	0	0	0	0	0
AC091185.1|AC008906.1	1	0	0	0	0	0	0	0	0	0	0	0	0	0	0	0	0	0	0	0	0	0	0	0	0	0	0	0	0	0	0	0	0	0	1	0	0	0	0	0	0	0	0	0	0	0	0	0	0
AC091185.1|LINC01480	1	1	1	1	1	1	0	0	1	1	1	1	1	0	1	1	0	1	0	1	1	0	1	1	1	0	1	1	1	0	1	0	1	0	1	1	0	1	0	0	1	0	1	0	1	1	1	0	1
AC091185.1|AC004923.4	1	1	1	1	0	1	1	0	1	0	1	1	0	0	1	0	0	1	0	1	1	0	1	1	0	0	0	0	1	0	0	0	1	0	1	0	0	0	0	0	0	0	0	0	0	1	0	0	1
AC091185.1|AC018521.5	0	0	1	0	0	0	0	0	0	0	0	0	0	0	0	0	0	0	0	0	0	0	0	0	0	0	0	0	0	0	0	0	0	0	0	0	0	0	0	0	0	0	0	0	0	0	0	0	0
AC091185.1|AC099850.4	0	1	0	0	0	0	0	0	0	0	0	0	0	0	0	0	0	0	0	0	0	0	0	0	0	0	0	0	0	0	0	0	0	0	0	0	0	0	0	0	0	1	0	0	0	0	0	0	0
AC091185.1|AC073487.1	1	1	1	1	1	1	0	0	1	1	1	1	1	0	1	1	0	1	1	1	1	1	0	1	0	1	1	0	1	0	0	0	1	0	1	1	1	1	0	0	1	0	1	0	0	1	1	0	1
AC091185.1|N4BP2L2-IT2	1	1	1	1	1	1	0	0	1	1	0	1	1	0	1	1	0	1	1	1	1	0	0	0	0	0	0	0	1	0	1	0	1	0	1	0	0	1	0	0	1	0	0	0	0	1	1	0	0
AC091185.1|FAM13A-AS1	0	1	1	0	1	1	0	0	0	0	0	1	0	0	1	1	0	1	0	1	1	0	0	0	0	0	0	0	0	0	0	0	0	0	1	0	0	1	0	0	0	0	0	0	0	0	0	0	0
AC091185.1|AC105020.5	0	1	1	0	0	0	0	0	0	0	0	1	0	0	0	0	0	0	1	0	0	0	0	1	0	0	0	0	1	0	0	0	0	0	1	1	0	0	0	0	0	0	0	0	1	1	0	0	0
AC091185.1|AC010186.3	0	0	0	0	0	0	0	0	0	0	0	0	0	0	0	0	0	0	0	0	0	0	0	0	0	0	0	0	0	0	0	0	0	0	0	0	0	0	0	0	0	1	0	0	0	0	0	0	0
AC091185.1|HCG27	0	0	1	0	1	1	0	0	1	0	0	1	0	0	1	0	0	1	1	1	0	0	0	1	0	0	0	0	0	0	0	0	1	0	1	0	0	0	0	0	1	0	0	0	0	1	0	0	0
AC091185.1|AC009120.3	0	0	0	0	0	0	0	0	0	0	0	0	0	0	0	0	0	0	1	0	0	0	0	0	0	0	0	0	0	0	0	0	0	0	0	0	0	0	0	0	0	0	0	0	0	0	0	0	0
AC091185.1|AC005104.1	0	1	1	0	1	1	0	0	0	1	0	0	1	0	0	0	0	0	1	0	0	0	0	0	1	1	0	1	1	0	0	0	0	0	0	0	0	0	0	0	0	0	0	0	0	1	1	0	0
AC091185.1|AP006621.2	0	0	0	0	0	0	0	0	0	0	0	1	1	0	0	0	0	0	1	0	0	0	0	0	0	0	0	1	0	0	0	0	0	0	0	0	0	0	0	0	0	0	0	0	0	1	1	0	0
AC091185.1|AC053513.2	1	0	1	0	1	1	0	0	0	0	0	1	0	0	1	0	0	0	1	1	1	0	0	0	0	0	0	0	1	0	0	0	0	0	1	1	0	0	0	0	0	0	0	0	0	0	0	0	0
AC091185.1|AC100830.2	0	0	0	0	0	0	0	0	0	0	1	1	1	0	1	0	0	1	0	0	1	0	0	1	1	0	1	1	0	0	0	0	1	0	1	0	1	1	1	0	1	0	0	0	0	1	0	0	1
AC091185.1|AL049552.1	0	1	1	0	1	1	0	0	1	1	1	1	1	0	1	1	0	0	0	0	1	0	0	1	1	0	0	1	1	0	0	0	1	0	1	0	0	0	0	0	0	0	0	0	0	0	0	0	1
AC091185.1|MIR29B2CHG	0	0	1	0	1	1	0	0	0	0	0	1	0	0	1	1	0	0	0	0	1	0	0	1	0	0	0	0	0	0	0	0	1	0	1	0	0	0	0	0	1	0	0	0	0	0	0	0	0
AC091185.1|AC138028.4	0	0	0	0	0	1	0	0	0	0	0	1	0	0	0	0	0	0	0	0	0	0	0	0	0	0	0	0	0	0	0	0	0	0	0	0	0	0	0	0	0	0	0	0	0	0	0	0	0
AC091185.1|AC124312.2	0	0	0	0	0	0	0	0	0	0	0	0	0	0	0	0	0	0	0	0	0	0	0	0	0	0	0	0	0	0	0	0	0	0	0	0	0	0	0	0	0	0	0	0	0	0	0	0	0
AC091185.1|AC012615.6	0	1	1	0	1	1	0	0	1	1	0	1	0	0	1	1	0	1	1	0	1	0	0	1	0	0	0	1	1	0	0	0	0	0	1	0	0	1	0	0	0	0	0	0	0	1	1	0	1
AC091185.1|AC109460.2	0	0	1	0	1	1	0	0	1	1	0	1	1	0	1	1	0	0	1	0	0	0	0	0	1	0	0	0	0	0	1	0	0	0	0	1	0	1	0	0	0	0	0	1	0	0	0	0	0
AC091185.1|AC116366.2	0	0	0	0	0	1	0	0	0	0	0	1	0	0	0	0	0	1	0	1	1	0	0	0	0	0	0	0	0	0	0	0	1	0	1	0	0	0	0	0	0	0	0	0	0	1	0	0	0
AC091185.1|AC068790.5	1	1	1	1	1	1	0	0	1	0	1	1	1	0	1	1	0	1	1	1	1	0	1	1	0	0	1	1	0	0	1	1	1	0	1	0	0	0	0	0	0	1	0	0	1	1	1	0	1
AC091185.1|AC005519.1	0	1	1	0	1	1	0	0	1	1	0	1	1	0	1	0	0	1	1	0	0	0	0	1	0	0	0	0	1	0	0	0	0	0	1	1	0	1	0	0	0	0	0	0	0	0	1	0	0
AC091185.1|AL450384.2	0	1	1	0	0	0	0	0	0	0	0	1	0	0	0	1	0	0	0	0	0	0	0	0	0	0	0	0	0	0	0	0	1	0	0	0	0	0	0	0	0	0	0	0	0	0	0	0	0
AC091185.1|AC009704.2	1	1	1	0	0	1	0	0	1	1	1	1	0	0	1	0	0	1	1	1	1	0	1	1	0	0	0	0	1	0	0	0	0	0	1	1	0	0	1	1	0	0	0	0	0	0	1	0	1
AC091185.1|AC243960.1	1	1	0	1	0	1	0	0	1	0	1	0	0	0	1	0	0	1	0	1	0	0	1	0	0	0	0	0	1	0	0	0	1	0	1	1	0	0	0	0	1	1	0	0	1	1	0	0	1
AC091185.1|AC008105.3	1	1	1	1	1	1	1	1	1	1	1	1	1	0	1	1	0	1	1	1	1	0	1	1	1	1	1	1	1	0	1	1	1	1	1	1	1	1	1	0	1	1	1	1	1	1	1	0	1
AC091185.1|AC130469.1	0	1	1	1	1	1	1	1	1	1	1	1	1	0	1	1	0	1	1	0	1	0	1	1	1	0	1	1	1	0	1	1	1	0	1	1	0	1	0	1	1	1	1	0	1	1	1	0	1
AC091185.1|AC007991.2	0	1	0	1	1	1	1	1	1	1	1	1	1	0	1	1	0	1	1	1	1	1	1	0	1	1	1	0	1	0	1	1	1	1	1	1	1	1	1	0	1	1	1	1	1	1	1	0	1
AC091185.1|AC002550.2	0	1	0	0	0	1	0	0	0	0	0	0	0	0	0	0	0	0	0	0	0	0	0	0	0	0	0	0	0	0	0	0	0	0	0	0	0	0	0	0	0	0	0	0	0	0	0	0	0
AC091185.1|AC067852.3	0	1	1	0	1	1	1	0	1	0	1	1	0	0	1	1	0	1	1	0	1	0	0	1	1	0	0	0	1	0	1	0	1	0	1	0	0	0	0	0	1	0	0	0	0	1	1	0	1
AC091185.1|AC116914.2	0	1	1	0	0	0	0	0	0	1	1	0	0	0	0	1	0	1	1	0	0	1	0	0	0	0	0	0	0	0	0	0	1	0	0	1	0	1	0	0	0	0	0	0	0	1	1	0	0
AC091185.1|AC093535.1	1	0	1	1	1	1	0	0	1	0	0	1	0	0	1	1	0	1	1	1	1	0	0	0	0	0	0	0	0	0	0	0	1	0	1	0	0	0	0	0	1	0	0	0	0	0	0	0	1
AC091185.1|AC012181.1	0	0	0	0	0	0	0	0	0	0	0	1	0	0	0	0	0	0	0	0	0	0	0	0	0	0	0	0	0	0	0	0	0	0	0	0	0	0	0	0	0	0	0	0	0	0	0	0	0
AC091185.1|AL513477.2	0	1	1	0	0	1	0	0	0	0	0	1	0	0	0	0	0	0	0	0	0	0	0	0	0	0	0	0	0	0	0	0	0	0	0	0	0	0	0	0	0	0	0	0	0	0	0	0	1
AC091185.1|ALG13-AS1	0	1	0	0	0	1	0	0	0	1	0	1	1	0	1	0	0	1	0	0	1	1	0	1	0	0	0	0	0	0	1	0	0	0	0	0	0	1	0	0	1	0	0	1	0	0	1	0	1
AC091185.1|AC063965.2	1	1	1	0	1	1	1	1	1	1	1	1	1	0	1	0	0	1	1	1	1	0	0	1	0	0	1	0	1	0	1	0	1	0	1	0	0	0	0	0	1	1	0	1	1	1	1	0	1
AC091185.1|AC080162.1	1	1	1	0	0	0	0	1	0	0	0	1	0	0	1	0	0	1	0	0	1	0	0	1	0	0	0	0	1	0	1	0	0	0	1	0	0	0	0	0	0	0	0	0	0	0	0	0	0
AC091185.1|LINC02585	1	1	1	1	0	1	0	0	1	1	1	0	1	0	0	1	0	0	0	0	0	0	0	0	0	0	0	0	0	0	0	0	0	0	0	1	0	0	0	0	0	1	0	0	0	1	1	0	1
AC091185.1|AP002807.1	0	0	1	1	0	1	0	0	0	0	1	0	0	0	0	0	0	1	0	0	1	0	0	1	0	0	0	0	0	0	0	0	0	0	0	0	0	0	0	0	0	1	0	0	0	0	0	0	0
AC091185.1|AL596325.2	0	0	1	0	0	0	0	0	0	1	1	1	0	0	0	1	0	0	1	0	1	0	0	1	0	0	0	0	1	0	0	0	0	0	0	0	0	1	0	0	1	0	0	0	0	0	0	0	0
AC091185.1|LINC00472	0	0	0	0	0	0	0	0	0	0	0	0	0	0	0	0	0	0	0	0	0	0	0	0	0	0	0	0	0	0	0	0	0	0	0	0	0	0	0	0	0	0	0	0	0	0	0	0	0
AC091185.1|AC004832.5	1	1	0	0	1	0	1	0	1	0	0	1	0	0	1	1	0	1	0	1	0	0	0	1	0	0	0	1	0	0	0	0	1	0	1	0	0	0	0	0	1	1	0	0	0	1	0	0	0
AC091185.1|AC107021.1	1	1	0	0	1	1	0	0	1	0	0	1	0	0	0	1	0	1	0	1	1	0	1	1	1	0	1	0	1	0	0	0	0	0	1	0	0	0	0	0	0	1	0	0	1	0	0	0	1
AC091185.1|AC004585.1	1	1	1	1	0	1	0	0	1	0	1	1	1	0	1	1	0	1	0	1	1	0	1	0	1	0	0	0	1	0	1	1	1	0	1	1	1	1	0	0	1	1	1	0	1	1	1	0	1
AC091185.1|AL021707.3	0	1	0	0	0	0	0	0	0	0	0	0	0	0	0	0	0	1	0	0	0	0	0	0	0	0	0	0	0	0	0	0	0	0	1	0	0	0	0	0	0	0	0	0	0	1	0	0	0
AC091185.1|AC004492.1	0	0	0	0	0	0	0	0	0	0	0	0	0	0	0	0	0	0	0	0	1	0	0	0	0	0	0	0	0	0	0	0	0	0	0	0	0	0	0	0	0	0	0	0	0	0	0	0	0
AC091185.1|AC135178.6	1	1	1	0	0	0	0	0	1	0	0	0	0	0	0	0	0	0	1	0	1	0	0	0	0	0	0	0	0	0	0	0	0	0	0	0	0	0	0	0	0	1	0	0	1	1	0	0	0
AC091185.1|DLEU2	0	0	0	0	0	1	0	0	1	0	0	1	0	0	1	0	0	1	0	0	0	0	0	0	0	0	0	0	0	0	0	0	0	0	1	0	0	0	0	0	0	0	0	0	1	0	0	0	0
AL021707.7|LINC00861	0	1	0	1	0	0	0	1	1	1	1	0	1	0	0	0	1	1	1	1	0	1	0	0	1	0	1	0	1	0	1	1	0	1	1	1	1	0	1	0	1	0	1	1	1	1	1	0	1
AL021707.7|AC079015.1	0	1	0	1	0	0	1	1	0	0	1	0	1	0	0	0	1	1	0	1	0	1	1	1	1	0	1	1	1	0	0	1	1	0	1	1	1	0	1	1	0	0	0	1	0	1	1	0	1
AL021707.7|AC096733.3	0	0	0	0	0	0	0	0	0	0	0	0	0	0	0	0	0	0	0	0	0	0	0	0	0	0	0	0	0	0	0	0	0	0	0	0	0	0	0	0	0	0	0	0	0	0	0	0	0
AL021707.7|AL022316.1	0	1	0	1	0	0	0	0	0	0	0	0	0	0	0	0	1	0	0	0	0	0	0	0	0	1	0	0	0	0	0	1	0	0	1	0	1	0	0	0	0	0	0	1	0	0	0	0	1
AL021707.7|AC010761.3	0	0	0	0	0	0	1	0	0	1	0	0	1	1	0	1	0	0	0	0	0	1	0	0	1	1	1	1	1	1	0	0	1	0	1	1	1	0	1	1	0	0	1	1	0	0	0	0	0
AL021707.7|AC025627.1	0	1	0	0	0	0	0	0	0	1	0	0	1	0	0	0	0	0	1	0	0	1	0	0	0	0	0	0	1	0	0	0	0	0	1	1	0	0	1	0	0	0	1	0	0	1	1	0	0
AL021707.7|AL080317.1	0	1	0	1	0	0	1	0	0	0	0	0	1	0	0	0	0	0	1	1	0	1	0	0	0	0	0	0	0	0	0	0	0	0	1	1	1	0	1	0	1	0	1	0	0	0	0	0	0
AL021707.7|AL031846.2	0	1	0	1	0	0	1	1	0	1	1	0	1	1	0	1	1	0	0	0	0	1	0	0	0	0	0	1	0	0	0	0	1	0	1	0	1	0	1	0	0	0	0	1	0	0	0	0	1
AL021707.7|LINC02084	0	1	0	1	0	0	1	1	1	0	1	0	1	0	0	0	1	0	0	1	0	1	0	0	0	0	0	0	0	0	1	0	0	0	1	0	1	0	0	0	0	0	1	1	0	1	1	0	1
AL021707.7|KANSL1L-AS1	0	0	0	0	0	0	0	0	0	0	0	0	0	1	0	0	0	0	0	0	0	1	0	0	0	0	1	0	0	0	0	0	1	0	1	0	1	0	1	0	0	0	0	1	0	0	0	0	0
AL021707.7|AL049840.7	0	1	0	1	0	0	0	0	0	0	0	0	0	1	0	0	0	0	0	0	0	1	0	1	0	0	0	0	0	0	0	0	0	0	1	0	0	0	0	0	0	0	0	0	0	0	0	0	0
AL021707.7|AC112491.1	0	0	0	1	0	0	0	0	0	0	0	0	0	0	0	0	0	0	0	0	0	1	0	0	0	0	0	0	0	0	0	0	0	0	1	1	0	0	1	0	0	0	0	0	0	0	0	0	0
AL021707.7|AC253536.3	0	0	0	0	0	0	0	0	0	0	0	0	1	1	0	0	0	0	0	0	0	1	0	0	0	0	0	0	0	0	0	0	0	0	0	0	0	0	0	0	0	0	0	1	0	0	0	0	0
AL021707.7|CFLAR-AS1	0	1	0	1	0	0	1	1	1	1	1	0	1	1	0	1	1	1	1	1	0	1	0	1	1	1	1	1	1	0	1	0	1	1	1	1	1	0	1	1	0	1	1	1	0	1	1	0	1
AL021707.7|AL133342.1	0	1	0	1	0	0	0	0	1	0	0	0	0	0	0	0	0	0	0	0	0	0	0	0	0	0	0	0	0	0	1	0	0	0	1	0	1	0	0	0	0	0	0	0	0	0	0	0	1
AL021707.7|AC025917.1	0	0	0	0	0	0	1	1	0	0	0	0	1	1	0	0	1	0	0	0	0	1	0	0	0	1	0	0	0	0	0	0	1	0	1	0	0	0	0	0	0	0	0	1	0	0	0	0	0
AL021707.7|AF117829.1	0	0	0	0	0	0	0	0	0	0	0	0	0	0	0	0	0	0	0	0	0	1	0	0	0	0	0	0	0	0	0	0	0	0	1	0	0	0	0	0	0	0	0	0	0	0	0	0	1
AL021707.7|AC011481.1	0	0	0	1	0	0	1	0	0	0	0	0	1	1	0	0	1	0	0	0	0	1	0	0	0	1	0	0	0	0	0	1	1	0	1	0	1	0	1	0	1	0	0	0	0	0	1	0	1
AL021707.7|NPTN-IT1	0	0	0	0	0	0	1	0	0	1	0	0	1	1	0	0	1	0	0	0	0	1	0	0	1	0	0	0	0	0	0	0	1	0	1	1	0	0	0	0	0	0	0	1	0	0	0	0	0
AL021707.7|AP000873.2	0	0	0	0	0	0	0	0	0	0	0	0	0	0	0	0	0	0	0	0	0	1	0	0	0	0	0	0	0	0	0	0	0	0	1	0	0	0	0	0	0	0	0	0	0	0	0	0	0
AL021707.7|EDIL3-DT	0	0	0	1	0	0	0	0	0	0	1	0	0	0	0	0	1	0	0	1	0	1	0	0	0	0	1	0	0	0	0	0	0	0	1	0	1	0	0	0	0	0	0	0	0	0	0	0	0
AL021707.7|AC010618.3	0	1	0	1	0	0	0	0	0	0	0	0	0	1	0	0	0	0	0	0	0	1	0	0	0	0	0	0	0	0	0	0	0	0	1	0	0	0	1	0	0	0	0	0	0	0	0	0	0
AL021707.7|LINC01480	0	1	0	1	0	0	1	1	1	1	1	0	1	0	0	0	1	1	0	1	0	1	0	0	1	1	1	1	1	0	1	1	1	0	1	1	1	0	0	1	1	0	1	1	0	1	0	0	1
AL021707.7|AC004923.4	0	1	0	1	0	0	1	1	0	1	1	0	1	1	1	0	0	0	0	0	0	1	0	0	0	1	0	0	1	0	0	0	0	0	1	0	1	0	1	1	0	0	0	1	0	1	0	0	1
AL021707.7|AC018521.5	0	0	0	0	0	0	0	0	0	0	0	0	0	0	0	0	0	0	0	0	0	0	0	0	0	0	0	0	0	0	0	0	0	0	0	0	0	0	0	0	0	0	0	0	0	0	0	0	0
AL021707.7|AC073487.1	0	1	1	1	0	0	1	1	0	1	1	0	1	1	0	0	1	0	0	1	0	1	0	1	0	1	1	0	0	1	0	1	1	0	1	1	1	0	0	1	0	0	1	1	0	0	1	0	1
AL021707.7|N4BP2L2-IT2	0	1	0	1	0	0	0	1	1	1	1	0	1	1	0	0	1	0	1	1	0	1	0	0	0	0	0	0	0	0	0	0	1	0	1	0	1	0	0	1	0	0	1	1	0	1	1	0	1
AL021707.7|AC007878.1	0	1	0	1	0	0	1	1	1	1	1	0	1	1	0	0	1	0	1	1	0	1	0	0	0	1	1	0	1	0	1	0	1	0	1	1	1	0	1	1	0	0	1	1	0	0	0	0	1
AL021707.7|AC053513.2	0	0	0	0	0	0	0	0	0	0	0	0	1	1	0	0	0	0	0	1	0	1	0	0	0	1	1	0	0	0	0	0	0	0	1	1	0	0	0	0	0	0	0	1	0	0	0	0	0
AL021707.7|AC100830.2	0	0	0	0	0	0	0	0	0	1	1	0	1	1	1	0	1	0	0	0	0	1	0	0	1	0	1	1	0	0	0	0	1	0	1	0	1	0	1	1	0	0	0	1	0	0	0	0	1
AL021707.7|AL049552.1	0	1	0	1	0	0	0	1	0	1	1	0	1	1	0	1	1	0	0	0	0	1	0	1	0	0	1	1	0	0	0	0	1	0	1	0	0	0	0	0	0	0	0	1	0	0	0	0	1
AL021707.7|MIR29B2CHG	0	0	0	0	0	0	0	0	0	0	0	0	0	1	0	0	1	0	0	0	0	1	0	0	0	0	0	0	0	0	0	0	1	0	1	0	0	0	1	0	0	0	0	1	0	0	0	0	0
AL021707.7|AC109460.2	0	0	0	0	0	0	0	0	0	1	0	0	1	1	0	0	1	0	0	0	0	1	0	0	0	1	0	0	0	0	1	0	0	0	0	1	0	0	0	0	0	0	0	1	0	0	0	0	0
AL021707.7|AC068790.5	1	1	0	1	0	0	1	0	1	0	1	0	1	1	1	0	0	0	1	1	0	1	0	0	0	0	1	1	0	0	0	1	1	0	1	0	1	0	0	0	0	0	1	1	0	1	1	0	1
AL021707.7|AC005519.1	0	1	0	0	0	0	0	1	0	1	1	0	1	1	0	0	1	0	1	0	0	1	0	0	0	0	1	1	1	0	0	0	0	0	1	1	0	0	1	0	0	0	0	1	0	0	0	0	1
AL021707.7|AC009704.2	0	1	0	1	0	0	1	1	1	1	1	0	1	1	1	0	0	0	1	1	0	1	1	1	0	1	1	0	0	0	0	0	0	0	1	1	1	0	1	1	0	0	0	1	0	0	0	0	1
AL021707.7|AC243960.1	0	1	0	1	0	0	0	1	1	0	1	0	1	0	0	0	1	0	0	0	0	1	0	0	0	0	0	0	1	0	0	0	1	0	1	1	1	0	0	0	0	0	0	1	0	1	0	0	1
AL021707.7|AC008105.3	1	1	0	1	0	0	1	1	1	1	1	0	1	1	0	0	1	1	1	1	0	1	0	0	1	1	1	1	1	0	1	1	1	1	1	1	1	0	1	1	1	1	1	1	1	1	1	0	1
AL021707.7|AC130469.1	0	1	0	1	0	0	1	1	1	1	1	0	1	1	0	1	1	1	1	0	0	1	0	1	1	0	1	1	1	0	1	1	1	0	1	1	1	0	0	1	1	0	1	1	1	1	1	0	1
AL021707.7|AC007991.2	0	1	0	1	0	0	1	1	1	1	1	0	1	1	1	1	1	1	1	1	0	1	1	0	1	1	1	0	1	1	1	1	1	1	1	1	1	0	1	0	1	0	1	1	1	1	1	0	1
AL021707.7|AC067852.3	0	1	0	1	0	0	1	0	1	0	1	0	0	1	0	0	0	0	0	0	0	1	0	0	1	0	1	0	1	0	0	0	1	0	1	0	1	0	1	0	0	0	0	1	0	1	0	0	1
AL021707.7|AC093535.1	0	0	0	1	0	0	1	1	1	0	1	0	0	0	0	0	1	0	0	0	0	1	0	0	0	0	1	0	0	0	0	0	1	0	1	0	1	0	0	0	0	0	0	1	0	0	0	0	1
AL021707.7|AL513477.2	0	1	0	0	0	0	0	0	0	0	0	0	0	0	0	0	0	0	0	0	0	1	0	0	0	0	0	0	0	0	0	0	0	0	0	0	0	0	0	0	0	0	0	0	0	0	0	0	1
AL021707.7|AC063965.2	0	1	1	1	0	0	1	1	1	1	1	0	1	1	0	0	1	0	1	1	0	1	0	0	0	1	1	1	1	0	1	0	1	0	1	0	1	0	1	1	0	0	0	1	1	1	1	0	1
AL021707.7|AC080162.1	0	1	0	1	0	0	0	1	0	0	1	0	0	1	1	0	1	0	0	0	0	1	0	1	0	0	0	1	0	0	1	0	0	0	1	0	1	0	1	0	0	0	0	1	0	0	0	0	1
AL021707.7|LINC02585	0	1	0	1	0	0	0	0	1	1	1	0	1	0	0	1	0	0	0	0	0	0	0	0	0	0	0	0	0	0	0	0	0	0	0	1	1	0	0	0	0	0	0	0	0	0	0	0	1
AL021707.7|AP002807.1	0	0	0	1	0	0	0	0	0	0	1	0	0	1	0	0	1	0	0	0	0	1	0	0	0	0	0	0	0	0	0	0	0	0	0	0	1	0	0	0	0	0	0	0	0	0	0	0	1
AL021707.7|AL596325.2	0	0	0	0	0	0	0	1	0	1	1	0	1	1	0	0	1	0	0	0	0	1	0	1	0	0	0	0	0	0	0	0	0	0	0	0	0	0	0	0	0	0	0	0	0	0	0	0	0
AL021707.7|AC004832.5	0	1	0	0	0	0	1	0	1	0	0	0	1	1	0	0	0	0	0	0	0	1	0	0	0	0	0	1	0	0	0	1	0	0	1	0	0	0	0	0	0	0	0	0	0	0	0	0	0
AL021707.7|AC107021.1	1	1	0	1	0	0	0	0	1	0	0	0	0	1	0	0	1	0	0	1	0	1	0	0	0	0	1	0	0	0	0	0	0	0	1	0	1	0	1	0	0	0	0	0	1	0	0	0	1
AL021707.7|AC004585.1	1	1	0	1	0	0	0	1	1	0	1	0	1	0	1	0	1	1	0	1	0	1	0	0	1	0	0	0	1	0	1	1	1	0	1	1	1	0	0	1	1	0	1	1	1	1	1	0	1
AL021707.7|AC135178.6	0	1	0	0	0	0	0	0	0	0	0	0	1	0	0	0	0	0	0	0	0	1	0	0	0	0	0	0	0	0	0	0	0	0	0	0	0	0	0	0	0	0	0	0	0	0	0	0	0
AL021707.7|DLEU2	0	0	0	1	0	0	0	1	0	0	0	0	0	0	0	0	1	0	0	0	0	1	0	0	0	0	0	0	0	0	0	0	0	0	1	0	0	0	0	0	0	0	0	0	0	0	0	0	1
AL513327.1|LINC00861	1	1	0	1	0	1	1	1	1	1	1	1	1	0	0	0	1	1	1	1	1	1	1	0	1	1	1	0	1	0	1	1	1	1	1	1	1	1	1	1	1	1	1	0	1	1	1	1	1
AL513327.1|AC079015.1	1	1	0	1	1	1	1	1	1	0	1	1	1	0	1	1	1	1	1	1	1	1	1	1	1	1	1	1	1	1	1	1	1	1	1	1	1	1	1	1	1	1	1	1	1	1	1	1	1
AL513327.1|AC007637.1	0	0	0	0	0	0	0	0	0	0	0	0	0	0	0	0	0	0	0	0	0	0	0	0	0	0	0	0	0	0	0	0	0	0	0	0	0	0	0	0	0	0	0	0	0	0	0	0	0
AL513327.1|AC096733.3	0	0	0	0	0	0	0	0	0	0	0	0	0	0	0	0	0	0	0	0	0	0	0	0	0	0	0	0	0	0	0	0	0	0	0	0	0	0	0	0	0	0	0	0	0	0	0	0	0
AL513327.1|AL022316.1	1	1	0	1	0	1	0	1	1	0	1	0	1	0	0	0	1	1	0	1	1	0	0	0	0	1	1	0	0	0	0	1	0	0	1	1	1	0	0	1	1	1	1	0	1	1	1	0	1
AL513327.1|AL109936.3	0	1	0	0	0	0	0	0	0	0	0	0	0	0	0	0	0	0	0	0	0	1	0	0	0	0	0	0	0	0	0	0	0	0	0	0	0	0	0	0	0	0	0	0	0	0	0	0	0
AL513327.1|AC025627.1	0	1	0	0	0	0	1	0	0	1	0	1	1	0	0	1	0	0	1	0	0	1	0	0	1	0	0	0	1	1	0	1	0	1	1	1	0	1	1	0	1	0	1	0	0	1	1	0	0
AL513327.1|ARHGAP27P1-BPTFP1-KPNA2P3	0	1	0	0	0	0	0	0	0	0	1	0	0	0	0	0	0	0	1	0	0	1	0	0	0	0	1	0	0	0	0	0	0	0	1	0	0	0	0	0	0	1	0	0	0	1	0	0	0
AL513327.1|AL080317.1	1	1	0	1	1	0	1	0	1	0	0	0	1	0	0	1	0	0	1	1	0	1	0	0	1	0	0	0	1	1	0	1	1	0	1	1	1	0	1	1	1	1	1	0	1	1	1	0	0
AL513327.1|CR936218.1	1	1	0	0	1	0	0	1	1	1	1	0	1	1	1	1	0	0	0	0	0	1	1	1	1	0	1	0	0	1	0	0	1	0	1	0	0	1	0	0	0	0	0	0	0	1	1	0	0
AL513327.1|AC012181.2	0	0	0	0	0	0	0	0	0	0	0	1	0	0	0	1	0	0	0	0	0	0	0	0	0	0	0	0	0	0	0	0	0	0	1	1	0	0	0	0	0	0	0	0	0	0	0	0	0
AL513327.1|AC139887.1	0	1	1	0	0	0	1	0	0	0	0	0	0	1	1	1	0	0	1	0	0	1	0	0	0	0	0	0	0	0	0	0	1	0	1	0	0	0	0	0	0	0	0	0	0	0	0	0	0
AL513327.1|RUSC1-AS1	0	1	0	0	0	0	0	0	0	0	0	0	0	0	0	0	0	0	0	0	0	1	0	0	0	0	0	0	0	0	0	0	0	0	0	0	0	0	0	0	0	0	0	0	0	0	0	0	0
AL513327.1|LINC02084	1	1	0	1	0	1	1	1	1	0	1	1	1	0	1	0	1	1	0	1	0	1	1	0	0	1	1	0	1	1	1	1	1	0	1	1	1	0	0	1	1	1	1	0	1	1	1	1	1
AL513327.1|AL049840.7	1	1	0	1	0	0	0	1	0	1	0	0	0	0	0	1	0	0	0	0	0	1	1	1	0	0	1	0	0	1	1	0	0	1	1	0	1	0	0	1	0	0	1	0	1	1	1	0	0
AL513327.1|AC112491.1	0	1	0	1	0	0	0	0	1	0	1	0	0	0	0	1	0	0	0	0	0	1	0	0	0	0	0	0	0	0	0	1	0	0	1	1	0	0	1	0	1	1	1	0	1	1	0	1	0
AL513327.1|Z83843.1	0	0	0	0	0	0	0	0	0	0	0	0	0	0	0	0	0	0	0	0	0	0	0	0	0	0	1	0	0	0	0	0	0	0	0	0	0	0	0	0	0	0	0	0	0	0	0	0	0
AL513327.1|AC253536.3	0	0	0	0	0	0	0	0	0	0	0	1	1	0	0	0	0	0	0	0	1	1	0	0	0	0	1	0	0	1	0	0	0	0	0	1	0	0	1	0	0	0	0	0	0	0	0	0	0
AL513327.1|AL133342.1	1	1	0	1	0	0	1	1	1	0	1	0	0	0	1	0	0	1	0	0	1	0	0	0	1	0	0	0	0	0	1	0	0	0	1	1	1	0	0	1	0	1	1	0	1	1	0	0	1
AL513327.1|AC093110.1	0	1	0	0	0	0	1	0	0	0	0	0	0	1	0	0	0	0	0	0	0	0	0	0	0	0	0	0	0	0	0	0	0	0	0	0	0	0	0	0	0	0	0	0	0	0	0	0	0
AL513327.1|AF117829.1	1	1	0	0	0	0	0	1	0	0	0	0	0	0	0	0	0	0	0	0	0	0	0	0	0	0	1	0	0	0	0	0	0	0	0	0	0	0	0	1	0	1	0	0	0	0	0	0	1
AL513327.1|AC011481.1	0	1	1	1	1	0	1	1	1	0	1	1	1	0	1	1	1	0	0	0	0	1	0	1	0	1	1	0	0	0	0	1	1	1	0	0	1	0	1	1	1	1	1	0	0	1	1	1	1
AL513327.1|AL162586.1	0	0	0	0	0	0	0	0	0	0	0	0	0	0	0	0	0	0	0	0	0	1	0	0	0	0	0	0	0	0	0	0	0	0	0	0	0	0	0	0	0	0	0	0	0	0	0	0	0
AL513327.1|AL135999.1	0	1	1	0	1	0	1	1	1	0	1	1	1	1	0	1	0	1	1	0	0	1	1	1	1	0	1	0	1	1	0	1	0	0	0	0	1	1	1	0	1	1	1	0	0	1	1	1	1
AL513327.1|AP000873.2	0	1	1	0	1	0	1	0	0	0	0	0	0	0	0	1	0	0	0	0	0	1	0	0	0	0	0	0	0	0	0	1	1	0	0	0	0	0	0	1	0	1	0	0	0	1	0	0	0
AL513327.1|USP30-AS1	1	1	0	1	0	0	0	0	1	0	0	0	1	0	0	0	0	0	1	0	0	0	0	0	0	0	0	0	0	0	0	1	0	0	0	0	1	0	0	0	1	0	0	0	1	1	1	1	0
AL513327.1|EDIL3-DT	1	1	0	1	0	1	1	1	1	0	1	0	0	0	1	0	1	0	0	1	1	0	1	1	0	0	1	0	0	0	0	0	1	0	1	0	1	0	0	1	0	1	0	0	1	0	0	0	0
AL513327.1|AC010618.3	0	1	1	1	0	0	1	0	1	0	0	1	0	1	0	1	0	1	0	0	0	1	0	1	0	0	1	0	0	0	0	1	0	0	1	0	0	0	1	1	0	1	0	0	0	1	0	0	0
AL513327.1|AC008906.1	1	1	0	0	0	0	0	0	0	0	1	0	0	0	0	0	0	0	0	0	0	0	0	0	0	0	0	0	0	0	0	0	0	0	1	0	0	0	0	0	0	1	0	0	0	1	0	0	1
AL513327.1|LINC01480	1	1	0	1	1	1	1	1	1	1	1	1	1	0	0	1	1	1	1	1	1	1	1	1	1	1	1	1	1	1	1	1	1	1	1	1	1	1	0	1	1	1	1	0	1	1	1	1	1
AL513327.1|AC004923.4	1	1	1	1	1	0	1	1	1	1	1	1	1	1	1	0	0	1	1	1	1	1	1	1	1	1	1	0	1	1	1	1	1	0	1	0	1	0	1	1	1	1	1	0	1	1	1	0	1
AL513327.1|AC018521.5	0	0	0	0	0	0	0	0	0	0	0	0	0	0	0	0	0	0	0	0	0	0	0	0	0	0	0	0	0	0	0	0	0	0	0	0	0	0	0	0	0	0	0	0	0	0	0	0	0
AL513327.1|AC099850.4	0	1	0	0	0	0	0	1	0	0	0	0	1	0	0	0	0	0	0	0	0	0	0	0	0	0	0	0	0	0	0	0	0	0	0	0	0	0	0	0	0	1	0	0	0	0	0	0	1
AL513327.1|AC090589.3	0	1	1	0	0	0	0	0	0	0	0	0	1	1	0	0	0	0	1	0	0	1	0	0	0	0	0	0	0	0	0	0	0	0	0	1	0	1	0	0	0	0	0	0	0	0	1	0	0
AL513327.1|FAM13A-AS1	0	1	0	0	1	1	1	1	1	1	1	1	1	0	0	1	1	1	0	1	1	1	1	1	1	1	1	0	0	1	0	1	1	0	1	1	0	1	1	1	1	1	1	0	0	1	1	0	1
AL513327.1|MIR155HG	1	1	0	1	0	1	0	1	1	0	1	0	1	0	0	0	0	0	0	1	0	0	1	0	0	0	0	0	0	0	1	1	0	0	1	1	1	0	0	0	1	1	1	0	1	1	1	1	1
AL513327.1|AC105020.5	0	1	0	0	0	0	1	0	0	0	0	1	1	0	0	1	0	0	1	0	0	1	0	1	0	0	0	0	1	0	0	1	1	0	1	1	0	0	0	0	1	1	1	0	1	1	0	0	0
AL513327.1|AC010186.3	0	1	0	0	0	0	0	0	0	0	0	0	0	0	0	0	0	0	0	0	0	0	0	0	0	0	0	0	0	0	0	0	0	0	0	0	0	0	0	0	0	1	0	0	0	0	0	0	0
AL513327.1|AC096992.2	0	1	0	0	0	0	0	0	0	0	0	0	0	0	0	0	0	0	0	0	0	0	0	0	0	0	0	0	0	0	0	0	0	0	0	0	0	0	0	0	0	0	0	0	0	0	0	0	0
AL513327.1|HCG27	0	1	1	1	1	1	1	1	1	0	1	1	0	0	1	1	0	1	1	1	0	1	1	1	0	0	1	0	1	1	0	1	1	1	1	1	0	0	1	1	1	1	1	0	1	1	1	1	1
AL513327.1|AC009120.3	0	1	0	0	0	0	0	0	0	0	1	0	1	1	0	1	0	0	1	0	0	1	0	0	0	0	0	0	1	0	0	0	0	0	0	0	0	1	0	0	0	0	0	0	0	0	0	0	0
AL513327.1|AC005104.1	0	1	0	0	1	1	0	1	0	1	0	0	1	0	0	1	1	0	1	0	0	0	0	0	1	1	0	1	1	0	0	1	0	1	0	0	1	0	0	0	0	0	0	0	1	1	1	0	0
AL513327.1|AP006621.2	0	1	0	0	0	0	1	0	0	0	0	0	1	0	0	1	0	0	1	0	0	0	0	0	0	0	0	1	0	0	0	0	0	0	0	0	0	0	0	0	0	0	0	0	0	1	1	0	0
AL513327.1|AC100830.2	0	1	0	0	0	0	1	0	0	1	1	1	1	1	1	0	0	1	0	1	1	1	1	1	1	0	1	1	0	1	0	1	1	0	1	0	1	1	1	1	1	1	1	0	0	1	1	0	1
AL513327.1|AP003392.1	0	1	0	0	0	0	0	0	0	1	0	0	0	0	0	0	0	0	1	0	0	1	0	0	0	0	1	0	0	0	0	0	0	0	0	1	0	1	0	0	0	0	0	0	0	0	0	0	0
AL513327.1|AL049552.1	1	1	1	1	1	1	0	1	1	1	1	0	1	1	0	1	1	0	0	1	1	1	1	1	1	0	1	1	1	1	1	1	1	0	1	1	0	0	1	1	1	0	1	0	1	1	0	0	1
AL513327.1|AC138028.4	0	1	0	0	0	0	0	0	0	0	1	0	0	1	0	0	1	0	0	0	0	1	0	0	0	0	0	0	0	0	0	0	0	0	0	0	0	1	0	0	0	0	0	0	0	0	0	0	0
AL513327.1|AC124312.2	0	0	0	0	0	0	0	0	0	0	0	0	0	0	0	0	0	0	0	0	0	0	0	0	0	0	0	0	0	0	0	0	0	0	0	0	0	0	0	0	0	0	0	0	0	0	0	0	0
AL513327.1|AC012615.6	0	1	0	1	1	0	1	1	1	1	1	0	1	1	1	1	1	1	1	1	1	1	1	1	1	1	1	1	1	1	0	1	1	0	0	1	1	1	1	1	1	1	1	0	1	1	1	1	1
AL513327.1|AC109460.2	0	1	1	0	1	1	0	1	1	1	0	1	1	1	0	1	1	0	1	0	0	1	0	0	1	1	1	0	0	0	1	1	0	0	0	1	1	1	1	1	1	1	1	1	0	1	1	0	0
AL513327.1|AC116366.2	1	1	0	0	0	0	1	1	0	0	1	0	1	1	0	1	0	1	0	1	1	1	0	0	1	0	1	0	0	1	1	1	1	0	1	0	1	1	0	1	0	1	0	0	0	1	1	1	0
AL513327.1|AC068790.5	1	1	0	1	1	1	1	1	1	0	1	1	1	1	1	1	0	1	1	1	1	1	1	1	1	1	1	1	0	1	1	1	1	1	1	1	1	0	1	1	0	1	1	0	1	1	1	1	1
AL513327.1|AC005519.1	0	1	1	0	1	0	0	1	1	1	1	0	1	1	0	1	0	1	1	0	0	1	0	1	0	0	1	1	1	1	0	1	0	1	1	1	0	1	1	1	1	1	1	0	1	1	1	0	1
AL513327.1|AL450384.2	0	1	1	0	0	0	0	0	0	0	0	1	1	0	0	1	0	0	0	0	0	1	0	0	0	0	1	0	0	0	0	1	1	0	0	0	0	0	1	1	0	0	1	0	0	1	0	0	0
AL513327.1|AC009704.2	1	1	1	1	1	1	1	1	1	1	1	1	1	0	1	1	0	1	1	1	1	1	1	1	1	1	1	0	1	1	1	0	0	0	1	1	1	0	1	1	0	1	1	0	0	1	1	1	1
AL513327.1|AC243960.1	1	1	0	1	0	1	0	1	1	0	1	0	1	0	0	0	0	1	0	1	0	0	1	0	1	0	0	0	1	0	1	1	1	0	1	1	1	0	0	0	1	1	1	0	1	1	1	1	1
AL513327.1|AC008105.3	1	1	1	1	1	1	1	1	1	1	1	1	1	1	1	1	1	1	1	1	1	1	1	1	1	1	1	1	1	1	1	1	1	1	1	1	1	1	1	1	1	1	1	1	1	1	1	1	1
AL513327.1|AC007991.2	0	1	0	1	1	1	1	1	1	1	1	1	1	1	1	1	1	1	1	1	0	1	1	1	1	1	1	0	1	1	1	1	1	1	1	1	1	1	1	1	1	1	1	1	1	1	1	1	1
AL513327.1|AC002550.2	0	1	0	0	0	1	0	0	0	0	0	0	0	0	0	1	0	0	0	0	0	1	0	0	0	0	1	0	0	0	0	0	1	0	0	0	0	0	0	0	0	1	1	0	0	0	0	0	0
AL513327.1|AC116914.2	0	1	0	0	1	0	1	1	0	1	1	0	1	0	0	1	0	1	1	0	0	1	0	0	0	0	1	0	0	1	0	1	1	0	0	1	1	1	0	1	1	1	1	0	0	1	1	0	0
AL513327.1|AC012181.1	0	0	0	0	0	0	1	0	0	0	0	1	0	0	0	0	0	0	0	0	0	1	0	0	0	0	1	0	0	0	0	0	0	0	0	1	0	0	0	0	0	0	1	0	0	0	0	0	0
AL513327.1|AL513477.2	0	1	1	0	0	0	0	1	0	0	1	0	0	0	0	0	0	0	0	1	0	1	0	0	0	0	0	0	0	0	0	0	0	0	0	1	0	0	0	1	1	1	0	0	0	0	1	0	1
AL513327.1|ALG13-AS1	0	1	0	0	0	0	0	1	0	1	0	1	1	0	1	0	1	1	0	0	0	1	0	1	0	1	1	1	0	1	1	1	1	0	0	1	1	1	0	1	1	1	0	1	1	0	1	1	1
AL513327.1|AC080162.1	1	1	1	1	0	0	1	1	0	0	1	0	0	1	1	1	1	1	0	0	1	1	0	1	0	0	1	1	1	1	1	0	0	1	1	0	1	0	1	1	0	1	0	1	1	0	1	1	1
AL513327.1|LINC02585	1	1	1	1	0	0	0	0	1	1	1	0	1	0	0	1	0	0	0	0	0	0	0	0	0	0	0	0	0	0	0	1	0	1	0	1	1	1	0	1	1	1	1	0	0	1	1	0	1
AL513327.1|AP002807.1	0	1	1	1	0	1	0	1	0	0	1	0	0	1	0	1	0	1	0	0	1	1	0	1	0	0	1	0	0	0	0	0	0	0	0	0	1	1	0	1	0	1	0	0	0	1	1	1	1
AL513327.1|AL596325.2	1	1	1	0	0	0	0	1	0	1	1	1	1	0	0	1	1	0	1	0	1	0	0	1	1	0	1	0	1	1	1	1	1	0	0	1	0	1	0	1	1	1	0	0	0	0	0	0	0
AL513327.1|LINC00472	0	0	0	0	0	0	0	0	0	0	0	0	0	0	0	0	0	0	0	0	0	0	0	0	0	0	0	0	0	0	0	0	0	0	0	0	0	0	0	0	0	0	0	0	0	0	0	0	0
AL513327.1|AC004832.5	1	1	0	0	1	0	1	1	1	0	1	1	1	1	0	1	0	1	0	1	0	1	1	1	1	0	1	1	0	1	0	1	1	0	1	0	1	0	1	1	1	1	1	0	0	1	0	0	0
AL513327.1|AC107021.1	1	1	0	1	1	1	1	1	1	0	0	1	0	1	0	1	1	1	0	1	1	1	1	1	1	0	1	0	1	0	0	1	1	0	1	0	1	0	1	1	0	1	0	0	1	1	0	0	1
AL513327.1|AC004585.1	1	1	0	1	0	1	1	1	1	1	1	1	1	0	1	1	1	1	1	1	0	1	1	0	1	1	0	0	1	1	1	1	1	1	1	1	1	1	0	1	1	1	1	0	1	1	1	1	1
AL513327.1|AL021707.3	1	1	0	0	0	0	1	1	0	0	0	0	0	0	0	0	1	1	0	0	0	1	0	0	0	0	1	0	0	0	0	1	0	0	1	0	0	0	0	0	0	0	0	0	0	1	1	0	0
AL513327.1|AL354733.3	0	0	0	0	1	0	0	0	0	0	0	0	0	0	0	1	0	0	0	0	0	1	0	0	0	0	0	0	0	0	0	0	0	0	0	0	0	0	1	0	0	0	0	0	0	0	0	0	0
AL513327.1|AC004492.1	0	1	0	0	0	0	0	0	0	0	0	0	0	0	0	0	0	0	0	0	0	1	0	0	1	0	0	0	0	0	0	0	0	0	0	0	0	0	0	0	0	0	1	0	0	0	0	0	0
AL513327.1|AC135178.6	1	1	1	0	0	0	0	0	1	0	0	0	1	0	0	0	0	0	1	0	1	1	0	0	1	0	0	0	0	0	0	1	0	0	0	1	0	1	0	0	1	1	0	0	1	1	0	0	0
AL513327.1|DLEU2	1	0	0	1	0	0	1	1	1	0	1	1	0	0	0	0	0	1	0	0	0	1	1	0	0	0	0	0	0	0	0	1	1	0	0	0	1	0	0	1	1	1	0	0	1	0	1	1	1
LINC00861|AC079015.1	0	0	0	1	1	0	1	0	0	0	1	1	0	0	1	1	0	1	0	1	1	1	1	1	1	0	1	1	1	1	0	0	1	0	1	1	0	0	1	1	0	1	0	1	0	1	0	1	1
LINC00861|AC007637.1	0	0	0	0	0	0	0	0	0	0	0	0	0	0	0	0	0	0	0	0	0	0	0	0	0	0	0	0	0	0	0	0	0	0	0	0	0	0	0	0	0	0	0	0	0	0	0	0	0
LINC00861|AC096733.3	0	0	0	0	0	0	0	0	0	0	0	0	0	0	0	0	0	0	0	0	0	0	0	0	0	0	0	0	0	0	0	0	0	0	0	0	0	0	0	0	0	0	0	0	0	0	0	0	0
LINC00861|AL022316.1	1	0	0	0	1	0	0	0	0	0	0	0	0	0	0	0	0	0	0	0	0	0	0	1	0	1	0	0	0	0	0	1	0	0	0	0	0	0	0	1	0	0	0	1	0	0	0	0	1
LINC00861|AC010761.3	0	0	1	0	1	0	1	0	0	1	0	0	0	1	1	1	0	0	0	0	0	1	0	1	0	1	1	1	0	1	0	0	1	0	0	0	0	0	1	1	0	0	1	1	0	0	0	0	0
LINC00861|AC025627.1	0	1	1	0	1	0	0	0	0	0	0	0	0	0	0	1	0	0	1	0	0	0	0	0	0	0	0	1	0	1	0	0	0	0	0	0	0	0	1	0	0	0	1	0	0	0	0	0	0
LINC00861|AL080317.1	0	0	0	0	1	0	1	0	0	0	0	0	0	0	0	1	0	0	0	0	0	1	0	1	0	0	0	0	0	1	0	0	0	0	0	0	0	0	1	1	0	0	0	0	0	0	0	0	0
LINC00861|CR936218.1	0	0	1	0	1	0	0	1	0	1	0	0	0	1	1	1	0	0	0	0	0	0	0	1	0	0	0	1	0	1	0	0	1	0	0	0	0	0	0	0	0	0	0	1	0	0	0	0	0
LINC00861|AL031846.2	0	0	1	0	1	0	1	0	0	0	0	1	0	1	1	1	0	0	0	0	0	1	0	1	0	0	0	1	0	1	0	0	1	0	0	0	0	0	1	1	0	0	0	0	0	0	0	0	0
LINC00861|AC139887.1	0	0	1	0	1	0	0	0	0	0	0	0	0	1	1	1	0	0	0	0	0	0	0	0	0	0	0	0	0	0	0	0	0	0	0	0	0	0	0	0	0	0	0	0	0	0	0	0	0
LINC00861|LINC02084	0	0	1	1	0	0	1	0	1	0	0	1	0	1	1	0	0	0	0	1	0	0	1	1	0	0	0	0	0	1	1	0	1	0	0	0	0	0	0	0	0	0	0	0	0	0	0	0	1
LINC00861|KANSL1L-AS1	0	0	1	0	1	0	0	0	0	0	0	0	0	1	0	1	0	0	0	0	0	1	0	1	0	0	1	1	0	1	0	0	1	0	0	0	0	0	0	1	0	0	0	0	0	0	0	0	0
LINC00861|AL049840.7	0	0	1	0	1	0	0	0	0	0	0	0	0	1	0	1	0	0	0	0	0	0	0	1	0	0	0	0	0	1	0	0	0	0	0	0	0	0	0	1	0	0	0	0	0	0	0	0	0
LINC00861|AC112491.1	0	0	0	0	1	0	0	0	0	0	0	0	0	0	0	1	0	0	0	0	0	0	0	1	0	0	0	0	0	0	0	0	0	0	0	0	0	0	1	0	0	0	0	0	0	0	0	0	0
LINC00861|AC253536.3	0	0	0	0	1	0	0	0	0	0	0	0	0	1	0	0	0	0	0	0	1	0	0	1	0	0	0	1	0	1	0	0	0	0	0	0	0	0	0	0	0	0	0	1	0	0	0	0	0
LINC00861|CFLAR-AS1	1	0	1	1	1	0	1	1	0	1	0	1	0	1	1	1	1	1	0	1	1	1	1	1	1	1	1	1	0	1	1	0	1	0	0	0	0	0	1	1	0	1	0	1	0	0	0	0	1
LINC00861|AL133342.1	0	0	0	1	0	0	0	0	0	0	0	0	0	0	1	0	0	0	0	0	0	0	0	1	0	0	0	0	0	1	1	0	0	0	0	0	0	0	0	1	0	0	0	0	0	0	0	0	0
LINC00861|AC093110.1	0	0	0	0	1	0	0	0	0	0	0	0	0	1	0	0	0	0	0	0	0	0	0	0	0	0	0	1	0	0	0	0	0	0	0	0	0	0	0	0	0	0	0	0	0	0	0	0	0
LINC00861|AC025917.1	0	0	0	0	1	0	1	1	0	0	0	0	0	1	0	1	0	0	0	0	0	1	0	1	0	1	0	1	0	1	0	0	1	0	0	0	0	0	0	1	0	0	0	0	0	0	0	0	0
LINC00861|AF117829.1	0	0	0	0	0	0	0	0	0	0	0	0	0	1	0	0	0	0	0	0	0	0	0	1	0	0	0	0	0	0	0	0	0	0	0	0	0	0	0	0	0	0	0	0	0	0	0	0	0
LINC00861|AC011481.1	0	0	1	0	1	0	1	0	0	0	0	1	0	1	1	1	1	0	0	0	0	1	0	1	0	1	0	1	0	0	0	1	1	0	0	0	0	0	0	0	0	1	0	0	0	0	0	0	0
LINC00861|NPTN-IT1	0	0	1	0	1	0	1	0	0	1	0	0	0	1	1	1	0	0	0	0	0	1	0	1	0	0	0	1	0	1	0	0	1	0	0	0	0	0	0	0	0	0	0	0	0	0	0	0	0
LINC00861|AL135999.1	0	0	1	0	1	0	1	0	0	0	0	1	0	1	0	1	0	0	0	0	0	1	0	1	0	0	0	1	0	1	0	0	0	0	0	0	0	0	0	0	0	0	0	0	0	0	0	0	0
LINC00861|AP000873.2	0	0	1	0	1	0	0	0	0	0	0	0	0	1	0	1	0	0	0	0	0	1	0	1	0	0	0	0	0	1	0	0	0	0	0	0	0	0	0	1	0	0	0	0	0	0	0	0	0
LINC00861|EDIL3-DT	0	0	0	0	1	0	0	0	0	0	0	0	0	1	1	0	0	0	0	1	0	0	0	1	0	0	1	0	0	1	0	0	0	0	0	0	0	0	0	0	0	0	0	0	0	0	0	0	0
LINC00861|AC010618.3	0	0	1	0	1	0	1	0	0	0	0	0	0	1	0	1	0	0	0	0	0	0	0	1	0	0	0	0	0	1	0	0	0	0	0	0	0	0	0	1	0	0	0	0	0	0	0	0	0
LINC00861|AC008906.1	0	0	0	0	0	0	0	0	0	0	0	0	0	0	0	0	0	0	0	0	0	0	0	0	0	0	0	0	0	0	0	0	0	0	0	0	0	0	0	0	0	0	0	0	0	0	0	0	0
LINC00861|LINC01480	0	0	1	1	1	0	1	0	0	0	0	1	0	0	0	1	0	1	0	1	1	0	0	1	0	1	1	1	1	1	1	0	1	0	1	0	0	1	0	1	0	0	1	0	0	0	0	0	1
LINC00861|AC004923.4	0	0	1	0	1	0	1	1	0	0	0	1	0	1	1	1	0	0	0	0	0	1	0	1	0	1	0	1	0	1	0	0	1	0	0	0	0	0	1	1	0	0	0	0	0	0	0	0	0
LINC00861|AC018521.5	0	0	1	0	0	0	0	0	0	0	0	0	0	0	0	0	0	0	0	0	0	0	0	0	0	0	0	0	0	0	0	0	0	0	0	0	0	0	0	0	0	0	0	0	0	0	0	0	0
LINC00861|AC073487.1	0	0	1	0	1	0	1	0	0	1	1	0	0	1	1	1	0	0	0	0	1	1	0	1	0	1	1	1	0	1	0	0	1	0	0	0	0	0	0	1	0	0	1	1	0	0	1	0	0
LINC00861|N4BP2L2-IT2	0	0	1	0	1	0	0	0	0	0	0	0	0	1	0	1	0	0	0	0	0	0	0	1	0	0	0	1	0	1	0	0	1	0	0	0	0	0	0	1	0	0	0	0	0	0	0	0	0
LINC00861|FAM13A-AS1	0	0	0	0	1	0	0	0	0	0	0	0	0	1	0	1	0	0	0	0	0	0	0	1	0	0	0	1	0	1	0	0	0	0	0	0	0	0	1	1	0	0	0	0	0	0	0	0	0
LINC00861|AC105020.5	0	0	1	0	0	0	0	0	0	0	0	1	0	1	0	1	0	0	0	0	0	1	0	1	0	0	0	0	0	0	0	0	1	0	0	0	0	0	0	0	0	0	0	0	0	0	0	0	0
LINC00861|AC009120.3	0	0	0	0	0	0	0	0	0	0	0	0	0	1	0	1	0	0	0	0	0	0	0	1	0	0	0	0	0	0	0	0	0	0	0	0	0	0	0	0	0	0	0	0	0	0	0	0	0
LINC00861|AC005104.1	0	0	0	0	1	0	0	0	0	0	0	0	0	0	0	1	0	0	1	0	0	0	0	1	0	1	0	1	0	1	0	0	0	0	0	0	0	0	0	0	0	0	0	0	0	0	0	0	0
LINC00861|AC007878.1	0	0	1	0	1	0	1	0	0	0	0	1	0	1	0	1	0	0	1	0	1	1	0	1	0	1	1	1	0	1	0	0	1	0	0	0	0	1	0	1	0	0	1	1	0	0	0	0	0
LINC00861|AP006621.2	0	0	0	0	0	0	0	0	0	0	0	0	0	1	0	1	0	0	0	0	0	0	0	1	0	0	0	1	0	0	0	0	0	0	0	0	0	0	0	0	0	0	0	0	0	0	0	0	0
LINC00861|AC053513.2	0	0	0	0	1	0	0	0	0	0	0	1	0	1	1	1	0	0	0	1	0	1	0	1	0	1	1	1	0	1	0	0	0	0	0	0	0	0	0	1	0	0	0	0	0	0	0	0	0
LINC00861|AC100830.2	0	0	0	0	0	0	0	0	0	0	0	1	0	1	1	0	0	0	0	0	1	0	0	1	1	0	1	1	0	1	0	0	1	0	0	0	1	0	1	1	0	0	0	0	0	0	0	0	0
LINC00861|AL049552.1	0	0	1	0	1	0	0	1	0	1	0	0	0	1	0	1	0	0	0	0	1	0	0	1	0	0	0	1	0	1	0	0	1	0	0	0	0	0	0	0	0	0	0	0	0	0	0	0	0
LINC00861|MIR29B2CHG	0	0	1	0	1	0	0	0	0	0	0	1	0	1	1	1	0	0	0	0	0	1	0	1	0	0	0	1	0	1	0	0	1	0	0	0	0	0	1	0	0	0	0	0	0	0	0	0	0
LINC00861|AC138028.4	0	0	0	0	1	0	0	0	0	0	0	0	0	1	0	1	0	0	0	0	0	0	0	0	0	0	0	0	0	0	0	0	0	0	0	0	0	0	0	0	0	0	0	0	0	0	0	0	0
LINC00861|AC124312.2	0	0	0	0	0	0	0	0	0	0	0	0	0	0	0	0	0	0	0	0	0	0	0	0	0	0	0	0	0	0	0	0	0	0	0	0	0	0	0	0	0	0	0	0	0	0	0	0	0
LINC00861|AC012615.6	0	0	0	0	1	0	0	0	0	0	0	0	0	1	1	1	0	0	0	0	0	1	0	1	0	1	0	1	0	1	0	0	0	0	0	0	0	0	1	1	0	0	0	0	0	0	0	0	0
LINC00861|AC109460.2	0	0	1	0	1	0	0	0	0	0	0	1	0	1	0	1	0	0	0	0	0	0	0	1	0	1	0	1	0	0	0	0	0	0	0	0	0	0	0	1	0	0	0	1	0	0	0	0	0
LINC00861|AC116366.2	0	0	0	0	1	0	0	0	0	0	0	0	0	1	0	1	0	0	0	0	0	0	0	1	0	0	0	1	0	1	0	0	1	0	0	0	0	0	0	0	0	0	0	0	0	0	0	0	0
LINC00861|AC068790.5	1	0	1	1	1	0	1	0	0	0	0	1	0	1	1	1	0	0	1	0	1	0	0	1	0	0	1	1	0	1	0	1	1	0	0	0	0	0	0	0	0	0	0	1	0	0	0	0	0
LINC00861|AC005519.1	0	0	1	0	1	0	0	0	0	0	0	0	0	1	0	1	0	0	1	0	0	1	0	1	0	0	0	1	0	1	0	0	0	0	0	0	0	0	1	0	0	0	0	0	0	0	0	0	0
LINC00861|AL450384.2	0	0	1	0	0	0	0	0	0	0	0	0	0	1	0	1	0	0	0	0	0	0	0	1	0	0	0	0	0	0	0	0	1	0	0	0	0	0	0	0	0	0	0	0	0	0	0	0	0
LINC00861|AC009704.2	0	0	1	0	1	1	1	1	0	1	0	1	0	1	1	1	0	0	0	1	1	0	1	1	0	1	1	1	0	1	0	0	0	0	0	0	0	0	1	1	0	0	0	0	0	0	0	0	1
LINC00861|AC243960.1	0	0	0	0	0	0	0	0	0	0	0	0	0	0	0	0	0	0	0	0	0	0	0	0	0	0	0	0	0	0	0	0	1	0	0	0	0	0	0	0	0	0	0	0	0	0	0	0	0
LINC00861|AC008105.3	1	1	1	1	1	1	1	1	1	1	1	1	0	1	1	1	1	1	1	1	1	0	1	1	0	1	1	1	1	1	1	1	1	0	0	0	1	1	1	1	0	1	1	1	0	1	1	1	1
LINC00861|AC130469.1	0	1	1	1	1	1	1	1	1	1	0	1	0	1	1	1	1	1	1	0	0	0	0	1	1	0	1	1	0	1	1	1	1	0	0	1	0	1	0	1	0	1	0	0	1	0	1	1	1
LINC00861|AC007991.2	0	1	0	1	1	1	1	1	1	1	1	1	0	1	1	1	1	1	1	0	0	1	1	1	1	1	1	1	1	1	1	1	1	1	1	1	1	1	1	1	1	0	1	1	1	1	1	1	1
LINC00861|AC002550.2	0	0	0	0	0	0	0	0	0	0	0	0	0	1	0	1	0	0	0	0	0	0	0	0	0	0	0	0	0	0	0	0	0	0	0	0	0	0	0	0	0	0	0	0	0	0	0	0	0
LINC00861|AC067852.3	0	0	1	0	1	0	1	0	0	0	0	1	0	1	0	1	0	0	0	0	0	0	0	1	1	0	1	1	0	1	0	0	1	0	0	0	0	0	1	1	0	0	0	0	0	0	0	0	0
LINC00861|AC116914.2	0	1	1	0	1	0	0	0	0	1	0	0	0	1	0	1	0	0	1	0	0	1	0	1	0	0	0	1	0	1	0	0	1	0	0	0	0	0	0	1	0	0	0	1	0	0	1	0	0
LINC00861|AC093535.1	0	0	1	0	1	0	1	0	0	0	0	1	0	1	0	1	1	0	0	0	0	0	0	1	0	0	0	1	0	1	0	0	1	0	0	0	0	0	0	1	0	0	0	0	0	0	0	0	0
LINC00861|AL513477.2	0	0	1	0	1	0	0	0	0	0	0	0	0	0	0	0	0	0	0	0	0	1	0	0	0	0	0	0	0	0	0	0	0	0	0	0	0	0	0	1	0	0	0	0	0	0	0	0	0
LINC00861|ALG13-AS1	0	0	0	0	0	0	0	0	0	1	0	1	0	0	1	0	0	0	0	0	0	1	0	1	0	0	0	1	0	1	0	0	0	0	0	0	0	0	0	1	0	0	0	1	0	0	0	0	0
LINC00861|AC063965.2	0	0	1	0	1	0	1	1	0	1	0	1	0	1	1	1	0	0	1	1	1	1	0	1	0	1	1	1	0	1	1	0	1	0	0	0	0	0	1	1	0	0	0	1	0	0	1	1	1
LINC00861|AC080162.1	0	0	1	0	1	0	0	1	0	0	0	0	0	1	1	1	0	0	0	0	1	1	0	1	0	0	0	1	0	1	0	0	0	0	0	0	0	0	0	1	0	0	0	1	0	0	0	0	0
LINC00861|LINC02585	0	1	1	0	0	0	0	0	0	1	0	0	0	1	0	1	0	0	0	0	0	0	0	0	0	0	0	0	0	1	0	0	0	0	0	1	0	0	0	0	0	0	0	0	0	0	0	0	0
LINC00861|AP002807.1	0	0	1	0	1	0	0	0	0	0	1	0	0	1	0	1	0	0	0	0	0	0	0	1	0	0	0	1	0	0	0	0	0	0	0	0	0	0	0	1	0	0	0	0	0	0	0	0	0
LINC00861|AL596325.2	0	0	1	0	1	0	0	0	0	1	0	0	0	1	0	1	0	0	0	0	0	0	0	1	0	0	0	0	0	1	0	0	0	0	0	0	0	0	0	0	0	0	0	0	0	0	0	0	0
LINC00861|LINC00472	0	0	0	0	0	0	0	0	0	0	0	0	0	0	0	0	0	0	0	0	0	0	0	0	0	0	0	0	0	0	0	0	0	0	0	0	0	0	0	0	0	0	0	0	0	0	0	0	0
LINC00861|AC004832.5	0	0	0	0	1	0	1	0	0	0	0	0	0	1	0	1	0	0	0	0	0	0	0	1	0	0	0	1	0	1	0	0	1	0	0	0	0	0	0	1	0	1	0	0	0	0	0	0	0
LINC00861|AC107021.1	1	0	0	0	1	0	0	0	0	0	0	1	0	1	0	1	0	0	0	0	1	1	1	1	0	0	1	0	0	1	0	0	0	0	0	0	0	0	1	1	0	0	0	0	0	0	0	0	1
LINC00861|AC004585.1	1	0	0	1	0	1	0	1	0	0	1	1	0	0	1	1	0	1	0	1	0	0	1	1	1	0	0	0	0	1	0	1	1	0	0	1	0	1	0	1	0	1	1	1	0	1	1	0	1
LINC00861|AL021707.3	0	0	0	0	0	0	0	0	0	0	0	0	0	1	0	0	0	0	0	0	0	0	0	0	0	0	0	0	0	0	0	0	0	0	0	0	0	0	0	0	0	0	0	0	0	0	0	0	0
LINC00861|AC004492.1	0	0	0	0	0	0	0	0	0	0	0	0	0	1	0	0	0	0	0	0	0	0	0	1	0	0	0	0	0	0	0	0	0	0	0	0	0	0	0	0	0	0	0	0	0	0	0	0	0
LINC00861|AC135178.6	0	0	1	0	0	0	0	0	0	0	0	0	0	0	0	0	0	0	0	0	0	1	0	1	0	0	0	0	0	0	0	0	0	0	0	0	0	0	0	0	0	0	0	0	0	0	0	0	0
LINC00861|DLEU2	0	0	0	0	1	0	0	0	0	0	0	0	0	0	0	0	0	0	0	0	0	0	0	1	0	0	0	0	0	1	0	0	1	0	0	0	0	0	0	1	0	0	0	0	0	0	0	0	0
IRF1-AS1|AC007637.1	0	0	0	0	0	0	0	0	0	0	0	0	0	0	0	0	0	0	0	0	0	0	0	0	0	0	0	0	0	0	0	0	0	0	0	0	0	0	0	0	0	0	0	0	0	0	0	0	0
IRF1-AS1|AC096733.3	0	0	1	0	0	0	0	0	0	0	0	0	0	0	0	0	0	0	0	0	0	0	0	0	0	0	0	0	0	0	0	0	0	0	0	0	0	0	0	0	0	0	0	0	0	0	0	1	0
IRF1-AS1|AL512791.1	0	0	0	0	1	0	1	0	1	1	0	1	1	1	0	0	1	0	1	0	0	0	0	1	1	1	1	1	1	1	0	0	0	1	0	1	1	1	0	0	0	0	0	0	0	0	1	0	0
IRF1-AS1|AL109936.3	0	1	1	0	1	0	0	0	0	1	0	1	1	1	0	0	0	0	0	0	0	1	0	0	1	0	0	0	1	0	0	0	0	1	0	1	0	1	1	0	0	0	0	0	0	0	0	0	0
IRF1-AS1|AC025627.1	0	1	1	0	1	1	1	0	1	1	1	1	1	0	1	1	1	1	1	0	0	1	1	1	1	1	0	1	1	1	1	1	1	1	1	1	1	1	1	0	1	0	1	1	1	1	1	0	1
IRF1-AS1|ARHGAP27P1-BPTFP1-KPNA2P3	0	1	1	1	1	1	1	1	1	1	1	1	1	1	1	1	1	1	1	0	1	1	1	1	1	1	1	1	1	1	1	1	0	1	1	1	1	1	1	1	1	1	1	1	1	1	1	1	1
IRF1-AS1|CR936218.1	1	1	1	1	1	1	1	1	1	1	1	1	1	1	1	1	1	1	1	1	1	1	1	1	1	1	1	1	1	1	1	1	1	1	1	1	0	1	1	1	1	0	1	1	0	1	1	1	1
IRF1-AS1|AC012181.2	0	0	1	0	1	0	1	0	1	1	0	1	1	0	1	1	1	0	1	1	0	1	1	0	1	1	1	1	1	1	1	1	1	1	1	1	0	1	1	0	1	0	1	0	0	0	1	0	0
IRF1-AS1|RUSC1-AS1	0	1	1	0	1	1	1	0	1	1	1	1	1	0	1	1	1	0	1	0	0	1	1	1	1	1	1	1	1	1	0	1	0	1	0	1	0	1	1	1	1	0	1	1	0	1	1	1	1
IRF1-AS1|AC112491.1	1	1	1	1	1	0	0	1	1	1	1	1	1	1	1	1	1	1	1	1	1	1	1	1	1	0	1	0	1	0	0	1	1	1	1	1	0	1	1	1	1	1	1	0	1	1	1	1	1
IRF1-AS1|Z83843.1	1	0	1	0	1	1	1	1	1	1	1	1	1	1	1	1	1	0	1	0	1	0	1	1	1	1	1	1	1	1	1	0	0	1	0	1	1	1	0	0	1	0	1	1	0	0	0	0	1
IRF1-AS1|AC108010.1	0	0	0	0	0	0	0	0	0	1	0	0	0	1	0	0	0	0	1	0	0	0	0	0	1	0	0	1	0	0	0	0	0	1	0	0	0	0	0	0	0	0	0	1	0	0	0	0	0
IRF1-AS1|AC093110.1	1	1	1	0	1	1	1	1	1	1	1	1	1	1	1	1	1	1	1	1	1	1	1	1	1	1	1	1	1	1	1	1	0	1	0	1	1	1	1	0	1	0	1	1	0	0	1	1	1
IRF1-AS1|AL162586.1	0	0	1	0	1	0	1	0	1	1	1	0	1	1	0	0	1	0	1	0	1	1	0	0	1	1	1	1	1	0	0	1	0	1	0	1	0	1	0	0	0	0	1	0	0	0	1	0	0
IRF1-AS1|AC004148.1	0	1	1	0	1	1	1	0	1	1	1	1	1	1	1	0	1	0	1	0	0	1	1	1	1	1	1	1	0	1	1	1	0	1	0	1	1	1	0	0	1	0	1	1	0	0	1	0	0
IRF1-AS1|AL049840.2	0	0	1	0	0	1	0	0	1	1	0	0	1	1	0	0	1	0	1	0	0	0	0	0	1	1	0	1	1	1	1	0	0	1	0	1	1	1	0	0	0	0	0	1	0	0	0	0	0
IRF1-AS1|USP30-AS1	1	1	0	1	1	1	0	1	1	1	1	1	1	0	1	0	0	0	1	0	0	0	1	0	1	1	1	0	1	0	0	1	1	1	0	1	1	1	1	1	1	0	1	1	1	1	1	1	0
IRF1-AS1|EDIL3-DT	1	1	0	1	1	1	1	1	1	1	1	1	1	1	1	0	1	1	1	1	1	1	1	1	1	1	1	1	1	1	1	0	1	1	1	1	1	1	1	1	0	1	1	1	1	1	1	1	1
IRF1-AS1|AC008906.1	1	1	0	1	1	1	1	1	1	1	1	0	0	1	1	0	1	1	1	0	1	0	1	0	1	1	1	0	0	1	1	1	1	1	1	1	1	1	1	0	1	1	1	1	1	1	1	0	1
IRF1-AS1|AC018521.5	0	0	1	0	0	0	0	0	0	0	0	0	0	0	0	0	0	0	0	0	0	0	0	0	0	0	0	0	0	0	0	0	0	0	0	0	0	0	0	0	0	0	0	0	0	0	0	0	0
IRF1-AS1|AC099850.4	1	1	0	0	0	0	0	1	0	1	1	0	1	0	0	0	0	1	1	1	1	1	0	0	1	0	1	1	1	0	0	0	0	1	0	1	1	1	0	0	1	1	1	0	1	1	0	0	1
IRF1-AS1|AC090589.3	0	1	1	0	1	0	1	0	1	1	1	0	1	1	1	1	1	1	1	0	1	1	1	1	1	1	1	1	1	1	0	1	0	1	0	1	1	1	0	0	1	0	1	1	0	1	1	1	1
IRF1-AS1|AL132989.1	0	0	1	0	1	1	1	0	0	1	0	0	1	1	0	0	0	0	1	0	1	0	0	0	1	1	0	1	0	0	1	0	0	1	0	1	0	1	1	0	1	0	0	1	0	0	0	0	0
IRF1-AS1|FAM13A-AS1	1	1	1	1	1	1	1	1	1	1	1	1	1	1	1	1	1	1	1	1	1	1	1	1	1	1	1	1	1	1	1	1	1	1	1	1	1	1	1	1	1	1	1	1	1	1	1	1	1
IRF1-AS1|MIR155HG	1	1	0	1	1	1	1	1	1	1	1	0	1	0	1	0	1	1	1	1	0	0	1	1	1	1	1	0	1	1	1	1	1	1	1	1	1	1	1	1	1	1	1	1	1	1	1	1	1
IRF1-AS1|AC105020.5	1	1	1	1	1	1	1	0	1	1	1	1	1	1	1	1	0	1	1	1	1	1	1	1	1	0	1	1	1	1	0	1	1	1	1	1	0	1	1	1	1	1	1	0	1	1	1	1	0
IRF1-AS1|SCARNA9	1	0	1	0	0	0	0	0	0	1	0	0	0	0	0	0	0	0	0	1	1	0	0	0	1	0	1	0	0	0	0	0	0	0	0	0	0	0	0	0	0	0	0	0	0	0	0	0	0
IRF1-AS1|AC010186.3	1	1	0	1	1	0	1	1	1	0	1	1	0	0	1	0	1	1	0	0	0	0	1	0	1	1	1	0	0	0	1	1	0	0	1	0	0	0	0	0	0	1	0	0	0	0	0	0	0
IRF1-AS1|SH3BP5-AS1	0	0	1	0	0	0	1	0	0	1	0	0	1	1	0	0	1	0	1	0	0	0	0	1	1	0	0	0	1	0	0	0	0	1	0	1	0	1	0	0	1	0	1	0	0	0	0	0	0
IRF1-AS1|AC096992.2	1	1	1	1	0	0	0	0	1	1	0	0	1	0	1	0	0	0	1	1	0	1	0	1	1	0	1	0	1	0	1	1	0	1	0	1	0	0	1	0	0	0	1	0	0	0	1	0	1
IRF1-AS1|HCG27	0	1	1	1	1	1	1	1	1	1	1	1	1	1	1	1	1	1	1	1	1	1	1	1	1	1	1	1	1	1	1	1	1	1	1	1	1	1	1	1	1	1	1	1	1	1	1	1	1
IRF1-AS1|AC009120.3	0	1	0	1	1	1	1	0	1	1	1	1	1	1	0	1	1	0	1	0	1	1	1	1	1	1	1	1	1	1	0	0	0	1	0	1	0	1	1	0	1	0	1	1	0	1	0	1	1
IRF1-AS1|AC138207.4	0	0	1	1	1	0	1	1	1	1	1	1	0	1	1	0	1	1	1	1	1	1	1	0	1	0	1	0	0	1	0	1	1	1	1	0	1	0	1	1	0	0	0	0	0	0	0	0	0
IRF1-AS1|AC009120.2	0	1	0	0	1	1	1	0	0	1	1	1	1	1	1	1	1	0	1	0	0	0	1	1	1	1	1	1	1	1	1	1	0	1	0	1	1	1	0	0	1	0	1	1	0	1	1	0	0
IRF1-AS1|AC005104.1	1	1	1	1	1	1	1	1	1	1	1	1	1	1	1	1	1	1	1	1	1	1	1	1	1	1	1	1	1	1	1	1	1	1	0	1	1	1	0	1	1	0	1	1	1	1	1	1	1
IRF1-AS1|AL928654.2	0	0	1	0	1	1	1	0	0	1	0	0	1	1	1	0	1	0	1	0	0	0	1	0	1	1	1	1	0	0	1	0	0	1	0	1	1	1	1	0	0	0	0	1	0	0	0	0	0
IRF1-AS1|AP006621.2	0	1	1	1	1	0	1	1	1	1	1	1	1	1	1	1	1	0	1	0	0	0	0	1	1	1	1	1	1	1	0	1	1	1	0	1	1	1	1	0	1	0	1	1	0	1	1	0	0
IRF1-AS1|AP003392.1	0	1	1	0	0	1	1	0	0	1	1	0	1	1	0	0	0	0	1	0	1	1	1	0	1	1	1	1	1	1	0	0	0	1	0	1	0	1	0	0	1	1	1	1	0	0	1	1	0
IRF1-AS1|AC000123.1	1	1	0	0	0	0	0	0	0	1	0	0	1	0	0	0	0	0	1	0	0	0	0	0	1	0	0	0	1	0	0	0	0	0	0	1	0	0	0	0	0	0	0	0	1	0	1	0	0
IRF1-AS1|AC138028.4	1	0	1	1	1	1	1	1	1	1	1	1	1	1	1	1	1	1	1	1	1	1	1	1	1	1	1	1	1	0	1	1	1	1	0	1	1	1	1	1	1	1	1	1	0	1	1	1	1
IRF1-AS1|AC124312.2	0	0	0	0	0	0	0	0	0	0	0	0	0	0	0	0	0	0	0	0	0	0	0	0	0	0	0	0	0	0	0	0	0	0	0	0	0	0	0	0	0	0	0	0	0	0	0	0	0
IRF1-AS1|AC007566.1	0	0	0	0	1	0	1	0	1	1	0	0	1	0	1	0	0	0	1	0	0	0	0	1	1	1	1	0	1	0	0	0	0	1	1	1	0	1	1	0	0	0	1	0	0	0	0	0	0
IRF1-AS1|AC007991.2	1	1	0	1	1	1	1	1	1	1	1	1	1	1	1	1	1	1	1	1	1	1	1	1	1	1	1	1	1	1	1	1	1	1	1	1	1	1	1	1	1	1	1	1	1	1	1	1	1
IRF1-AS1|AC116914.2	1	1	1	0	1	1	1	1	1	1	1	1	1	1	1	1	1	1	1	1	0	1	1	1	1	1	1	1	1	1	1	1	1	1	0	1	1	1	1	1	1	1	1	1	1	1	1	1	1
IRF1-AS1|AC012181.1	0	0	1	0	1	1	1	1	1	1	1	1	1	0	1	1	0	0	1	0	0	1	1	0	1	1	1	1	1	1	1	1	1	1	0	1	1	1	1	0	1	0	1	0	1	1	1	0	0
IRF1-AS1|LINC00472	0	0	1	0	0	0	0	0	0	0	0	0	0	0	0	0	0	0	0	0	0	0	0	0	0	0	0	0	0	0	0	0	0	0	0	0	0	0	0	0	0	0	0	0	0	0	0	0	0
IRF1-AS1|AC107021.1	1	1	0	1	1	1	1	1	1	1	1	1	1	1	1	1	1	1	1	1	1	1	1	1	1	1	1	1	1	1	1	1	1	1	1	1	1	1	1	1	1	1	1	1	1	1	1	0	1
IRF1-AS1|AL022328.2	0	1	1	0	1	0	0	0	1	1	0	1	1	1	1	1	1	0	1	0	0	1	1	0	1	1	1	1	1	1	1	0	0	1	0	0	0	1	0	0	0	0	0	1	0	1	0	1	0
IRF1-AS1|AL354733.3	0	0	1	0	1	1	1	0	1	1	0	0	1	1	0	1	1	0	1	1	0	1	1	1	1	1	1	1	1	0	1	1	1	1	0	0	1	1	1	0	0	0	0	1	0	1	0	0	0
AC079015.1|AC007637.1	0	0	0	0	0	0	0	0	0	0	0	0	0	0	0	0	0	0	0	0	0	0	0	0	0	0	0	0	0	0	0	0	0	0	0	0	0	0	0	0	0	0	0	0	0	0	0	0	0
AC079015.1|AC096733.3	0	0	1	0	0	0	0	0	0	0	0	0	0	0	0	0	0	0	0	0	0	0	0	0	0	0	0	0	0	0	0	0	0	0	0	0	0	0	0	0	0	0	0	0	0	0	0	0	0
AC079015.1|AL022316.1	1	0	0	0	0	0	0	0	0	0	0	0	0	0	0	0	0	0	0	0	0	0	0	0	0	1	0	0	0	0	0	1	0	0	0	0	0	0	0	0	0	0	0	0	0	0	0	0	0
AC079015.1|AC010761.3	0	0	1	0	0	0	0	0	0	1	0	0	0	1	1	1	0	0	0	0	0	1	0	0	0	1	0	0	0	1	0	0	0	0	0	0	0	0	0	0	0	0	1	1	0	0	0	0	0
AC079015.1|AC025627.1	0	1	1	0	0	0	0	0	0	1	0	0	1	0	0	0	0	0	1	0	0	0	0	0	0	0	0	0	0	0	0	0	0	1	0	0	0	0	0	0	0	0	1	0	0	0	1	0	0
AC079015.1|ARHGAP27P1-BPTFP1-KPNA2P3	0	0	1	0	0	0	0	0	0	1	0	0	0	1	0	0	0	0	0	0	0	0	0	0	0	0	0	0	0	0	0	0	0	0	0	0	0	0	0	0	0	0	0	0	0	0	0	0	0
AC079015.1|AL080317.1	0	0	1	0	0	0	0	0	0	1	0	0	1	1	0	1	0	0	1	0	0	0	0	0	0	0	0	0	0	0	0	0	0	0	0	0	0	0	0	0	1	0	1	0	1	0	0	0	0
AC079015.1|CR936218.1	0	0	1	0	0	0	0	1	0	1	0	0	0	1	0	0	0	0	0	0	0	0	0	0	0	0	0	0	0	0	0	0	0	0	0	0	0	0	0	0	0	0	0	0	0	0	0	0	0
AC079015.1|AL031846.2	0	0	1	0	0	0	0	0	0	1	0	0	0	1	0	1	0	0	0	0	0	0	0	0	0	0	0	0	0	0	0	0	0	0	0	0	0	0	0	0	0	0	0	0	0	0	0	0	0
AC079015.1|AC139887.1	0	0	1	0	0	0	0	0	0	0	0	0	0	1	0	0	0	0	1	0	0	0	0	0	0	0	0	0	0	0	0	0	0	0	0	0	0	0	0	0	0	0	0	0	0	0	0	0	0
AC079015.1|LINC02084	0	0	1	1	0	0	0	1	1	0	0	0	0	1	1	0	0	0	0	0	0	0	0	0	0	0	0	0	0	0	1	0	0	0	0	0	0	0	0	0	0	0	1	0	1	0	0	0	0
AC079015.1|KANSL1L-AS1	0	0	1	0	0	0	0	0	0	1	0	0	0	1	0	0	0	0	1	0	0	0	0	0	0	0	0	0	0	0	1	0	0	0	0	0	0	0	0	0	0	0	0	0	0	0	0	0	0
AC079015.1|AL049840.7	0	0	1	0	0	0	0	0	0	1	0	0	0	1	0	0	0	0	0	0	0	0	0	0	0	0	0	0	0	0	0	0	0	0	0	0	0	0	0	0	0	0	0	0	0	0	0	0	0
AC079015.1|AC112491.1	0	0	0	0	0	0	0	0	0	0	0	0	0	1	0	0	0	0	0	0	0	0	0	0	0	0	0	0	0	0	0	0	0	0	0	0	0	0	0	0	0	0	1	0	0	0	0	0	0
AC079015.1|Z83843.1	0	0	0	0	0	0	0	0	0	0	0	0	0	1	0	0	0	0	0	0	0	0	0	0	0	0	0	0	0	0	0	0	0	0	0	0	0	0	0	0	0	0	0	0	0	0	0	0	0
AC079015.1|AC253536.3	0	0	1	0	0	0	0	0	0	0	0	0	0	1	0	0	0	0	0	0	0	0	0	0	0	0	0	0	0	0	0	0	0	0	0	0	0	0	0	0	0	0	0	0	0	0	0	0	0
AC079015.1|CFLAR-AS1	1	0	1	1	0	1	0	1	1	1	0	0	0	1	1	1	1	0	1	0	0	0	0	0	0	1	0	1	0	1	1	0	0	1	0	0	1	0	0	1	0	1	1	0	0	0	1	0	0
AC079015.1|AL133342.1	1	0	0	1	0	0	0	0	1	0	0	0	0	1	0	0	0	0	0	0	0	0	0	0	0	0	0	0	0	0	1	0	0	0	0	0	0	0	0	0	0	0	0	0	0	0	0	0	0
AC079015.1|AC093110.1	0	0	1	0	0	0	0	0	0	0	0	0	0	1	0	0	0	0	0	0	0	0	0	0	0	0	0	0	0	0	0	0	0	0	0	0	0	0	0	0	0	0	0	0	0	0	0	0	0
AC079015.1|AC025917.1	0	0	1	0	0	0	0	1	0	1	0	0	0	1	0	0	0	0	0	0	0	0	0	0	0	1	0	0	0	0	0	0	0	0	0	0	0	0	0	0	0	0	0	0	0	0	0	0	0
AC079015.1|AF117829.1	0	0	0	0	0	0	0	0	0	0	0	0	0	1	0	0	0	0	0	0	0	0	0	0	0	0	0	0	0	0	0	0	0	0	0	0	0	0	0	0	0	0	0	0	0	0	0	0	0
AC079015.1|AC011481.1	0	0	1	0	0	0	1	0	0	0	0	0	0	1	0	1	1	0	0	0	0	1	0	0	0	1	0	0	0	0	0	1	0	1	0	0	0	0	0	0	1	1	0	0	0	0	0	0	0
AC079015.1|NPTN-IT1	0	0	1	0	0	0	0	0	0	1	0	0	0	1	0	0	0	0	0	0	0	0	0	0	0	0	0	0	0	0	0	0	0	0	0	0	0	0	0	0	0	0	0	0	0	0	0	0	0
AC079015.1|AL135999.1	0	0	1	0	0	0	0	0	0	0	0	0	0	1	0	0	0	0	0	0	0	0	0	0	0	0	0	0	0	0	0	0	0	0	0	0	0	0	0	0	0	0	0	0	0	0	0	0	0
AC079015.1|AP000873.2	0	0	1	0	0	0	0	0	0	0	0	0	0	1	0	0	0	0	0	0	0	0	0	0	0	0	0	0	0	0	0	0	0	0	0	0	0	0	0	0	0	0	0	0	0	0	0	0	0
AC079015.1|EDIL3-DT	1	0	0	0	0	0	0	0	0	0	0	0	0	1	1	0	0	0	0	0	0	0	0	0	0	0	0	0	0	0	0	0	0	0	0	0	0	0	0	0	0	0	0	0	0	0	0	0	0
AC079015.1|AC010618.3	0	0	1	0	0	0	0	0	0	0	0	0	0	1	0	0	0	0	0	0	0	0	0	0	0	0	0	0	0	0	0	0	0	0	0	0	0	0	0	0	0	0	0	0	0	0	0	0	0
AC079015.1|AC008906.1	0	0	0	0	0	0	0	0	0	0	0	0	0	1	0	0	0	0	0	0	0	0	0	0	0	0	0	0	0	0	0	0	0	0	0	0	0	0	0	0	0	0	0	0	0	0	0	0	0
AC079015.1|LINC01480	0	0	1	0	0	0	0	1	1	1	0	0	0	0	0	0	0	0	0	0	0	0	0	0	0	1	0	1	0	0	1	1	0	0	0	0	0	1	0	0	1	0	1	0	0	0	0	0	0
AC079015.1|AC004923.4	1	0	1	0	0	0	0	1	0	1	0	0	0	1	1	0	0	0	0	0	0	0	0	0	0	1	0	0	0	0	0	0	0	0	0	0	0	0	0	0	0	0	1	0	0	0	0	0	0
AC079015.1|AC018521.5	0	0	1	0	0	0	0	0	0	0	0	0	0	0	0	0	0	0	0	0	0	0	0	0	0	0	0	0	0	0	0	0	0	0	0	0	0	0	0	0	0	0	0	0	0	0	0	0	0
AC079015.1|AC073487.1	0	0	1	0	0	0	0	0	1	1	0	0	0	1	0	0	0	0	1	0	0	1	0	0	0	1	1	0	0	1	0	0	1	0	0	0	0	0	0	0	0	0	1	0	0	0	1	0	0
AC079015.1|N4BP2L2-IT2	0	0	1	0	0	0	0	0	1	1	0	0	0	1	0	1	0	0	1	0	0	0	0	0	0	0	0	0	0	0	1	0	0	0	0	0	0	0	0	0	0	0	1	0	0	0	1	0	0
AC079015.1|FAM13A-AS1	0	0	1	0	0	0	0	0	0	1	0	0	0	1	0	0	0	0	0	0	0	0	0	0	0	0	0	0	0	0	0	0	0	0	0	0	0	0	0	0	0	0	0	0	0	0	0	0	0
AC079015.1|AC105020.5	0	0	1	0	0	0	0	0	0	1	0	0	0	1	0	0	0	0	0	0	0	0	0	0	0	0	0	0	0	0	0	0	0	0	0	0	0	0	0	0	0	0	1	0	0	0	0	0	0
AC079015.1|HCG27	0	0	1	0	0	0	0	1	0	1	0	0	0	1	0	0	0	0	1	0	0	0	0	0	0	0	0	0	0	0	0	0	0	0	0	0	0	0	0	0	0	0	0	0	0	0	0	0	0
AC079015.1|AC009120.3	0	0	0	0	0	0	0	0	0	1	0	0	0	1	0	0	0	0	1	0	0	0	0	0	0	0	0	0	0	0	0	0	0	0	0	0	0	0	0	0	0	0	0	0	0	0	0	0	0
AC079015.1|AC005104.1	0	0	1	0	0	0	0	0	0	1	0	0	0	1	0	0	0	0	1	0	0	0	0	0	0	1	0	1	0	0	0	0	0	0	0	0	0	0	0	0	0	0	0	0	0	0	0	0	0
AC079015.1|AC007878.1	0	0	1	0	0	0	0	0	1	1	0	0	0	1	0	0	0	0	1	0	0	0	0	0	0	1	0	0	0	1	1	0	0	0	0	0	0	1	0	0	0	0	1	0	0	0	0	0	0
AC079015.1|AP006621.2	0	0	0	0	0	0	0	0	0	0	0	0	0	1	0	0	0	0	1	0	0	0	0	0	0	0	0	0	0	0	0	0	0	0	0	0	0	0	0	0	0	0	0	0	0	0	0	0	0
AC079015.1|AC053513.2	0	0	0	0	0	0	0	0	0	1	0	0	0	1	0	0	0	0	0	0	0	0	0	0	0	1	0	0	0	0	0	0	0	0	0	0	0	0	0	0	0	0	0	0	0	0	0	0	0
AC079015.1|AC100830.2	0	0	0	0	0	0	0	0	0	1	0	0	1	1	1	0	0	0	0	0	0	0	0	0	0	0	0	1	0	0	0	0	0	0	0	0	1	0	0	0	0	0	1	0	0	0	0	0	0
AC079015.1|AP003392.1	0	0	0	0	0	0	0	0	0	1	0	0	0	1	0	0	0	0	1	0	0	0	0	0	0	0	0	0	0	0	0	0	0	0	0	0	0	0	0	0	0	0	0	0	0	0	0	0	0
AC079015.1|AL049552.1	0	0	1	0	0	0	0	1	0	1	0	0	0	1	0	1	0	0	0	0	0	0	0	0	0	0	0	0	0	0	0	0	0	0	0	0	0	0	0	0	0	0	0	0	0	0	0	0	0
AC079015.1|MIR29B2CHG	0	0	1	0	0	0	0	0	0	1	0	0	0	1	0	0	0	0	0	0	0	0	0	0	0	0	0	0	0	0	0	0	0	0	0	0	0	0	0	0	0	0	0	0	0	0	0	0	0
AC079015.1|AC138028.4	0	0	0	0	0	0	0	0	0	0	0	0	0	1	0	0	0	0	0	0	0	0	0	0	0	0	0	0	0	0	0	0	0	0	0	0	0	0	0	0	0	0	0	0	0	0	0	0	0
AC079015.1|AC124312.2	0	0	0	0	0	0	0	0	0	0	0	0	0	0	0	0	0	0	0	0	0	0	0	0	0	0	0	0	0	0	0	0	0	0	0	0	0	0	0	0	0	0	0	0	0	0	0	0	0
AC079015.1|AC012615.6	0	0	1	0	0	0	0	0	0	1	0	0	0	1	0	0	0	0	1	0	0	0	0	0	0	1	0	0	0	0	0	0	0	0	0	0	0	0	0	0	0	0	0	0	0	0	0	0	0
AC079015.1|AC109460.2	0	0	1	0	0	0	0	0	0	1	0	0	0	1	0	0	0	0	0	0	0	0	0	0	0	1	0	0	0	0	1	0	0	0	0	0	0	0	0	0	0	0	0	0	0	0	0	0	0
AC079015.1|AC116366.2	0	0	0	0	0	0	0	0	0	0	0	0	0	1	0	0	0	0	0	0	0	0	0	0	0	0	0	0	0	0	0	0	0	0	0	0	0	0	0	0	0	0	0	0	0	0	0	0	0
AC079015.1|AC068790.5	1	0	1	0	1	0	0	0	1	1	0	0	0	1	1	0	0	0	1	0	0	0	0	0	0	0	0	1	0	0	1	1	1	1	0	0	0	0	0	0	0	0	1	0	1	0	0	0	0
AC079015.1|AC005519.1	0	0	1	0	0	0	0	1	0	1	0	0	0	1	0	0	0	0	1	0	0	0	0	0	0	0	0	0	0	0	0	0	0	0	0	0	0	0	0	0	0	0	0	0	0	0	0	0	0
AC079015.1|AL450384.2	0	0	1	0	0	0	0	0	0	1	0	0	0	1	0	0	0	0	0	0	0	0	0	0	0	0	0	0	0	0	0	0	0	0	0	0	0	0	0	0	0	0	0	0	0	0	0	0	0
AC079015.1|AC009704.2	0	0	1	0	0	1	0	1	1	1	0	0	0	1	1	0	0	0	1	0	1	0	0	0	0	1	0	0	0	0	1	0	0	0	0	0	0	0	0	1	0	0	0	0	0	0	0	0	0
AC079015.1|AC243960.1	0	0	0	0	0	0	0	1	1	1	0	0	0	0	0	0	0	0	0	0	0	0	0	0	0	0	0	0	0	0	0	0	0	0	0	0	0	0	0	0	0	0	0	0	0	0	0	0	0
AC079015.1|AC008105.3	1	1	1	1	0	1	0	1	1	1	0	0	1	1	1	1	1	0	1	0	0	0	0	0	0	1	0	1	0	0	1	1	0	1	0	0	1	1	0	1	1	1	1	1	1	1	1	0	0
AC079015.1|AC130469.1	0	1	1	1	0	1	1	1	1	1	0	0	1	1	0	1	1	0	1	0	0	0	0	0	0	0	0	1	0	0	1	1	0	1	0	0	0	1	0	1	1	1	1	0	1	0	1	0	0
AC079015.1|AC007991.2	0	1	0	1	0	1	1	1	1	1	0	0	1	1	1	1	1	0	1	0	0	1	0	0	0	1	1	0	0	1	1	1	1	1	0	0	1	1	1	0	1	0	1	1	1	1	1	0	0
AC079015.1|AC002550.2	0	0	0	0	0	0	0	0	0	0	0	0	0	1	0	0	0	0	0	0	0	0	0	0	0	0	0	0	0	0	0	0	0	0	0	0	0	0	0	0	0	0	0	0	0	0	0	0	0
AC079015.1|AC067852.3	0	0	1	0	0	0	0	0	1	1	0	0	0	1	0	0	0	0	1	0	0	0	0	0	0	0	0	0	0	0	1	0	0	0	0	0	0	0	0	0	0	0	1	0	0	0	0	0	0
AC079015.1|AC116914.2	0	1	1	0	0	0	0	0	0	1	0	0	0	1	0	0	0	0	1	0	0	0	0	0	0	0	0	0	0	0	0	0	0	0	0	0	0	0	0	0	0	0	0	0	0	0	1	0	0
AC079015.1|AC093535.1	1	0	1	0	0	0	0	0	1	0	0	0	0	1	0	0	1	0	0	0	0	0	0	0	0	0	0	0	0	0	1	0	0	0	0	0	0	0	0	0	0	0	0	0	0	0	0	0	0
AC079015.1|AL513477.2	0	0	1	0	0	0	0	0	0	0	0	0	0	1	0	0	0	0	0	0	0	0	0	0	0	0	0	0	0	0	0	0	0	0	0	0	0	0	0	0	0	0	0	0	0	0	0	0	0
AC079015.1|ALG13-AS1	0	0	0	0	0	0	0	0	0	1	0	0	0	0	0	0	0	0	0	0	0	1	0	0	0	0	0	0	0	1	1	0	0	0	0	0	0	0	0	0	0	0	0	1	0	0	0	0	0
AC079015.1|AC063965.2	0	0	1	0	0	0	0	1	1	1	0	0	1	1	1	0	0	0	1	1	0	0	0	0	0	1	0	0	0	0	1	0	0	0	0	0	0	0	0	0	0	0	1	1	1	0	1	0	0
AC079015.1|AC080162.1	0	0	1	0	0	0	0	1	0	0	0	0	0	1	1	0	0	0	0	0	0	0	0	0	0	0	0	0	0	0	1	0	0	0	0	0	0	0	0	0	0	0	0	0	0	0	0	0	0
AC079015.1|LINC02585	0	1	1	0	0	0	0	0	1	1	0	0	0	1	0	1	0	0	0	0	0	0	0	0	0	0	0	0	0	0	0	0	0	0	0	0	0	0	0	0	0	0	0	0	0	0	0	0	0
AC079015.1|AP002807.1	0	0	1	0	0	0	0	0	0	0	0	0	0	1	0	0	0	0	0	0	0	0	0	0	0	0	0	0	0	0	0	0	0	0	0	0	0	0	0	0	0	0	0	0	0	0	0	0	0
AC079015.1|AL596325.2	0	0	1	0	0	0	0	1	0	1	0	0	0	1	0	0	0	0	1	0	0	0	0	0	0	0	0	0	0	0	0	0	0	0	0	0	0	0	0	0	0	0	0	0	0	0	0	0	0
AC079015.1|LINC00472	0	0	0	0	0	0	0	0	0	0	0	0	0	0	0	0	0	0	0	0	0	0	0	0	0	0	0	0	0	0	0	0	0	0	0	0	0	0	0	0	0	0	0	0	0	0	0	0	0
AC079015.1|AC004832.5	0	0	0	0	0	0	1	0	1	0	0	0	0	1	0	1	0	0	0	0	0	0	0	0	0	0	0	1	0	0	0	1	0	0	0	0	0	0	0	0	1	1	0	0	0	0	0	0	0
AC079015.1|AC107021.1	1	0	0	0	0	0	0	0	1	0	0	0	0	1	0	0	0	0	0	0	0	0	0	0	0	0	0	0	0	0	0	0	0	0	0	0	0	0	0	0	0	0	0	0	1	0	0	0	0
AC079015.1|AC004585.1	1	1	1	1	0	1	0	1	1	1	0	0	1	0	1	0	1	0	0	0	0	0	0	0	0	1	0	0	0	0	1	1	0	0	0	0	1	1	0	1	1	1	1	0	1	1	1	0	0
AC079015.1|AL021707.3	0	0	0	0	0	0	0	0	0	0	0	0	0	1	0	0	0	0	0	0	0	0	0	0	0	0	0	0	0	0	0	0	0	0	0	0	0	0	0	0	0	0	0	0	0	0	0	0	0
AC079015.1|AC004492.1	0	0	0	0	0	0	0	0	0	0	0	0	0	1	0	0	0	0	0	0	0	0	0	0	0	0	0	0	0	0	0	0	0	0	0	0	0	0	0	0	0	0	0	0	0	0	0	0	0
AC079015.1|AC135178.6	0	0	1	0	0	0	0	0	0	0	0	0	0	1	0	0	0	0	0	0	0	0	0	0	0	0	0	0	0	0	0	0	0	0	0	0	0	0	0	0	0	0	0	0	0	0	0	0	0
AC079015.1|DLEU2	0	0	0	0	0	0	0	0	1	0	0	0	0	1	0	0	0	0	0	0	0	0	0	0	0	0	0	0	0	0	0	0	0	0	0	0	0	0	0	0	0	0	0	0	0	0	0	0	0
AC007637.1|AC096733.3	1	1	1	1	0	1	0	1	1	0	1	1	0	0	0	1	1	1	1	1	1	0	1	0	1	0	1	0	1	0	1	1	0	0	0	1	0	1	0	1	1	1	1	1	1	1	1	1	1
AC007637.1|AL512791.1	1	1	0	1	1	1	1	1	1	1	1	1	1	1	1	1	1	1	1	0	0	0	1	1	1	1	1	1	1	1	1	1	1	1	1	1	1	1	1	1	1	1	1	1	1	1	1	1	1
AC007637.1|AL022316.1	1	1	1	1	1	1	1	1	1	1	1	1	1	0	1	1	1	1	1	1	1	1	1	1	1	1	1	1	1	1	1	1	1	1	1	1	1	1	1	1	1	1	1	1	1	1	1	1	1
AC007637.1|AL109936.3	1	1	1	1	1	1	1	1	1	1	1	1	1	1	1	1	1	1	1	1	1	1	1	1	1	1	1	1	1	1	1	1	1	1	1	1	1	1	1	1	1	1	1	1	1	1	1	1	1
AC007637.1|AC025627.1	1	1	1	1	1	1	1	1	1	1	1	1	1	0	1	1	1	1	1	1	1	1	1	1	1	1	1	1	1	1	1	1	1	1	1	1	1	1	1	1	1	1	1	1	1	1	1	1	1
AC007637.1|ARHGAP27P1-BPTFP1-KPNA2P3	1	1	1	1	1	1	1	1	1	1	1	1	1	1	1	1	1	1	1	1	1	1	1	1	1	1	1	1	1	1	1	1	1	1	1	1	1	1	1	1	1	1	1	1	1	1	1	1	1
AC007637.1|CR936218.1	1	1	1	1	1	1	1	1	1	1	1	1	1	1	1	1	1	1	1	1	1	1	1	1	1	1	1	1	1	1	1	1	1	1	1	1	1	1	1	1	1	1	1	1	1	1	1	1	1
AC007637.1|PCED1B-AS1	1	1	0	1	0	1	1	1	1	1	1	1	1	0	1	1	1	1	1	1	1	0	1	0	1	1	1	1	1	0	1	1	1	1	1	1	1	1	0	1	1	1	1	1	1	1	1	1	1
AC007637.1|AL031846.2	1	1	1	1	1	1	1	1	1	1	1	1	1	1	1	1	1	1	1	1	1	1	1	1	1	1	1	1	1	1	1	1	1	1	1	1	1	1	1	1	1	1	1	1	1	1	1	1	1
AC007637.1|AC012181.2	1	1	1	1	1	1	1	1	1	1	1	1	1	0	1	1	1	1	1	1	1	1	1	1	1	1	1	1	1	1	1	1	1	1	1	1	1	1	1	1	1	1	1	1	1	1	1	1	1
AC007637.1|AC139887.1	1	1	1	1	1	1	1	1	1	1	1	1	1	1	1	1	1	1	1	1	1	1	1	1	1	1	1	1	1	1	1	1	1	1	1	1	1	1	1	1	1	1	1	1	1	1	1	1	1
AC007637.1|RUSC1-AS1	1	1	1	1	1	1	1	1	1	1	1	1	1	1	1	1	1	1	1	1	1	1	1	1	1	1	1	1	1	1	1	1	1	1	0	1	1	1	1	1	1	1	1	1	1	1	1	1	1
AC007637.1|LINC02084	1	1	1	1	1	1	1	1	1	1	1	1	1	1	1	1	1	1	1	1	1	1	1	1	1	1	1	1	1	1	1	1	1	1	1	1	1	1	1	1	1	1	1	1	1	1	1	1	1
AC007637.1|AL049840.7	1	1	1	1	1	1	1	1	1	1	1	1	1	1	1	1	1	1	1	1	1	1	1	1	1	1	1	1	1	1	1	1	1	1	1	1	1	1	1	1	1	1	1	1	1	1	1	1	1
AC007637.1|AC112491.1	1	1	1	1	1	1	1	1	1	1	1	1	1	1	1	1	1	1	1	1	1	1	1	1	1	1	1	1	1	0	1	1	1	1	1	1	1	1	1	1	1	1	1	1	1	1	1	1	1
AC007637.1|Z83843.1	1	1	1	1	1	1	1	1	1	1	1	1	1	1	1	1	1	1	1	1	1	0	1	1	1	1	1	1	1	1	1	1	1	1	1	1	1	1	1	1	1	1	1	1	1	1	1	1	1
AC007637.1|AC253536.3	1	1	1	1	1	1	1	1	1	1	1	1	1	1	1	1	1	1	1	1	1	1	1	1	1	1	1	1	1	1	1	1	1	1	1	1	1	1	1	1	1	1	1	1	1	1	1	1	1
AC007637.1|AC108010.1	1	1	0	1	0	1	1	1	1	1	1	1	1	1	1	1	1	1	1	1	1	0	1	0	1	1	1	1	1	1	1	1	1	1	1	1	1	1	0	1	1	1	1	1	1	1	1	1	1
AC007637.1|AL133342.1	1	1	1	1	1	1	1	1	1	1	1	1	1	1	1	1	1	1	1	1	1	0	1	1	1	1	1	1	1	1	1	1	1	1	1	1	1	1	1	1	1	1	1	1	1	1	1	1	1
AC007637.1|AC093110.1	1	1	1	1	1	1	1	1	1	1	1	1	1	1	1	1	1	1	1	1	1	1	1	1	1	1	1	1	1	1	1	1	1	1	1	1	1	1	1	1	1	1	1	1	1	1	1	1	1
AC007637.1|AF117829.1	1	1	1	1	1	1	1	1	1	1	1	1	1	1	1	1	1	1	1	1	1	1	1	1	1	1	1	1	1	1	1	1	1	1	1	1	1	1	1	1	1	1	1	1	1	1	1	1	1
AC007637.1|AC011481.1	1	1	1	1	1	1	1	1	1	1	1	1	1	1	1	1	1	1	1	1	1	1	1	1	1	1	1	1	1	1	1	1	1	1	1	1	1	1	1	1	1	1	1	1	1	1	1	1	1
AC007637.1|AL162586.1	1	1	1	1	1	1	1	1	1	1	1	1	1	1	1	1	1	1	1	1	1	1	1	1	1	1	1	1	1	1	1	1	1	1	1	1	1	1	1	1	1	1	1	1	1	1	1	1	1
AC007637.1|AL135999.1	1	1	1	1	1	1	1	1	1	1	1	1	1	1	1	1	1	1	1	1	1	1	1	1	1	1	1	1	1	1	1	1	1	1	1	1	1	1	1	1	1	1	1	1	1	1	1	1	1
AC007637.1|AP000873.2	1	1	1	1	1	1	1	1	1	1	1	1	1	1	1	1	1	1	1	1	1	1	1	1	1	1	1	1	1	1	1	1	1	1	1	1	1	1	1	1	1	1	1	1	1	1	1	1	1
AC007637.1|AC004148.1	1	1	1	1	1	1	1	1	1	1	1	1	1	1	1	1	1	1	1	1	1	1	1	1	1	1	1	1	1	1	1	1	1	1	1	1	1	1	1	1	1	1	1	1	1	1	1	1	1
AC007637.1|AL049840.2	1	1	1	1	1	1	1	1	1	1	1	1	1	1	0	1	1	1	1	1	1	0	1	1	1	1	1	1	1	1	1	1	0	1	1	1	1	1	1	1	1	1	1	1	1	1	1	1	1
AC007637.1|USP30-AS1	1	1	0	1	1	1	1	1	1	1	1	1	1	0	1	1	1	1	1	1	1	0	1	1	1	1	1	1	1	1	1	1	1	1	1	1	1	1	1	1	1	1	1	1	1	1	1	1	1
AC007637.1|EDIL3-DT	1	1	0	1	1	1	1	1	1	1	1	1	1	1	1	1	1	1	1	1	1	1	1	1	1	1	1	1	1	1	1	1	1	1	1	1	1	1	1	1	1	1	1	1	1	1	1	1	1
AC007637.1|AC010618.3	1	1	1	1	1	1	1	1	1	1	1	1	1	1	1	1	1	1	1	1	1	1	1	1	1	1	1	1	1	1	1	1	1	1	1	1	1	1	1	1	1	1	1	1	1	1	1	1	1
AC007637.1|AC008906.1	1	1	0	1	1	1	1	1	1	1	1	1	1	1	1	1	1	1	1	1	1	0	1	1	1	1	1	1	1	1	1	1	1	1	1	1	1	1	1	1	1	1	1	1	1	1	1	1	1
AC007637.1|LINC01480	1	1	1	1	1	1	1	1	1	1	1	1	1	1	1	1	1	1	1	1	1	1	1	1	1	1	1	1	1	1	1	1	1	1	1	1	1	1	1	1	1	1	1	1	1	1	1	1	1
AC007637.1|AC004923.4	1	1	1	1	1	1	1	1	1	1	1	1	1	1	1	1	1	1	1	1	1	1	1	1	1	1	1	1	1	1	1	1	1	1	1	1	1	1	1	1	1	1	1	1	1	1	1	1	1
AC007637.1|AC021078.1	1	1	0	1	1	1	1	1	1	1	1	1	1	0	0	1	1	1	1	1	1	0	1	1	1	1	1	1	1	1	1	1	0	1	1	1	1	1	0	1	1	1	1	1	1	1	1	1	1
AC007637.1|AC018521.5	0	1	1	1	0	1	1	1	1	1	1	1	1	0	1	1	1	1	1	0	0	0	1	0	0	1	1	0	1	1	1	1	1	0	1	1	1	1	0	1	1	1	1	1	1	1	1	1	1
AC007637.1|AC099850.4	1	1	0	1	1	1	1	1	1	1	1	1	1	0	1	1	1	1	1	1	1	1	1	0	1	1	1	1	1	1	1	1	0	1	0	1	1	1	1	1	1	1	1	1	1	1	1	1	1
AC007637.1|AC090589.3	1	1	1	1	1	1	1	1	1	1	1	1	1	1	1	1	1	1	1	1	1	1	1	1	1	1	1	1	1	1	1	1	1	1	1	1	1	1	1	1	1	1	1	1	1	1	1	1	1
AC007637.1|AC073487.1	1	1	1	1	1	1	1	1	1	1	1	1	1	1	1	1	1	1	1	1	1	1	1	1	1	1	1	1	1	1	1	1	1	1	1	1	1	1	1	1	1	1	1	1	1	1	1	1	1
AC007637.1|N4BP2L2-IT2	1	1	1	1	1	1	1	1	1	1	1	1	1	1	1	1	1	1	1	1	1	1	1	1	1	1	1	1	1	1	1	1	1	1	1	1	1	1	1	1	1	1	1	1	1	1	1	1	1
AC007637.1|AL132989.1	1	1	1	1	1	1	1	1	1	1	1	1	1	1	1	1	1	1	1	1	1	0	1	1	1	1	1	1	1	1	1	1	0	1	1	1	1	1	1	1	1	1	1	1	1	1	1	1	1
AC007637.1|FAM13A-AS1	1	1	1	1	1	1	1	1	1	1	1	1	1	1	1	1	1	1	1	1	1	1	1	1	1	1	1	1	1	1	1	1	1	1	1	1	1	1	1	1	1	1	1	1	1	1	1	1	1
AC007637.1|MIR155HG	1	1	1	1	1	1	1	1	1	1	1	1	1	0	1	1	1	1	1	1	1	0	1	1	1	1	1	1	1	1	1	1	1	1	1	1	1	1	1	1	1	1	1	1	1	1	1	1	1
AC007637.1|AC105020.5	1	1	1	1	1	1	1	1	1	1	1	1	1	1	1	1	1	1	1	1	1	1	1	1	1	1	1	1	1	1	1	1	1	1	1	1	1	1	1	1	1	1	1	1	1	1	1	1	1
AC007637.1|SCARNA9	1	0	1	1	0	1	1	1	1	1	1	1	1	0	0	1	1	0	1	1	1	1	1	0	1	1	1	0	1	1	1	1	1	1	0	1	1	1	1	1	1	0	1	1	1	1	1	1	1
AC007637.1|AC010186.3	1	1	0	1	1	1	1	1	1	1	1	1	1	0	1	1	1	1	1	1	1	0	1	1	1	1	1	1	1	1	1	1	1	1	1	1	1	1	1	1	1	1	1	1	1	1	1	1	1
AC007637.1|SH3BP5-AS1	1	1	1	1	1	1	1	1	1	1	1	1	1	1	1	1	1	1	1	1	1	0	1	1	1	1	1	1	1	1	1	1	0	1	1	1	1	1	0	1	1	1	1	1	1	1	1	1	1
AC007637.1|AC096992.2	1	1	1	1	1	1	1	1	1	1	1	1	1	0	1	1	1	1	1	1	1	1	1	1	1	1	1	1	1	1	1	1	1	1	1	1	1	1	1	1	1	1	1	1	1	1	1	1	1
AC007637.1|HCG27	1	1	1	1	1	1	1	1	1	1	1	1	1	1	1	1	1	1	1	1	1	1	1	1	1	1	1	1	1	1	1	1	1	1	1	1	1	1	1	1	1	1	1	1	1	1	1	1	1
AC007637.1|AC009120.3	1	1	1	1	1	1	1	1	1	1	1	1	1	1	1	1	1	1	1	1	1	1	1	1	1	1	1	1	1	1	1	1	0	1	1	1	1	1	1	1	1	1	1	1	1	1	1	1	1
AC007637.1|AC138207.4	1	1	1	1	1	1	1	1	1	1	1	1	1	1	1	1	1	1	1	1	1	1	1	1	1	1	1	1	1	1	1	1	1	1	1	1	1	1	1	1	1	1	1	1	1	1	1	1	1
AC007637.1|AC009120.2	1	1	1	1	1	1	1	1	1	1	1	1	1	1	1	1	1	1	1	1	1	0	1	1	1	1	1	1	1	1	1	1	0	1	1	1	1	1	1	1	1	1	1	1	1	1	1	1	1
AC007637.1|AC005104.1	1	1	1	1	1	1	1	1	1	1	1	1	1	1	1	1	1	1	1	1	1	1	1	1	1	1	1	1	1	1	1	1	1	1	1	1	1	1	1	1	1	1	1	1	1	1	1	1	1
AC007637.1|AL928654.2	1	1	1	1	1	1	1	1	1	1	1	1	1	1	1	1	1	1	1	1	1	0	1	1	1	1	1	1	1	1	1	1	1	1	0	1	1	1	1	1	1	1	1	1	1	1	1	1	1
AC007637.1|AP006621.2	1	1	1	1	1	1	1	1	1	1	1	1	1	1	1	1	1	1	1	1	1	1	1	1	1	1	1	1	1	1	1	1	1	1	1	1	1	1	1	1	1	1	1	1	1	1	1	1	1
AC007637.1|AC100830.2	1	1	1	1	1	1	1	1	1	1	1	1	1	1	1	1	1	1	1	1	1	1	1	1	1	1	1	1	1	1	1	1	1	1	1	1	1	1	1	1	1	1	1	1	1	1	1	1	1
AC007637.1|AP003392.1	1	1	1	1	1	1	1	1	1	1	1	1	1	1	1	1	1	1	1	1	1	1	1	1	1	1	1	1	1	1	1	1	1	1	1	1	1	1	1	1	1	1	1	1	1	1	1	1	1
AC007637.1|AC000123.1	1	1	0	1	0	1	1	1	1	1	1	1	1	0	0	1	1	1	1	1	1	0	1	0	1	1	1	1	1	0	1	1	0	1	1	1	1	1	1	1	1	1	1	1	1	1	1	1	1
AC007637.1|AL049552.1	1	1	1	1	1	1	1	1	1	1	1	1	1	1	1	1	1	1	1	1	1	1	1	1	1	1	1	1	1	1	1	1	1	1	1	1	1	1	1	1	1	1	1	1	1	1	1	1	1
AC007637.1|AC138028.4	1	1	1	1	1	1	1	1	1	1	1	1	1	1	1	1	1	1	1	1	1	1	1	1	1	1	1	1	1	1	1	1	1	1	1	1	1	1	1	1	1	1	1	1	1	1	1	1	1
AC007637.1|AC124312.2	1	0	1	0	0	0	0	0	0	0	0	0	1	0	0	0	0	0	1	0	0	0	0	0	1	0	0	0	1	0	0	1	0	1	0	1	0	1	0	0	1	0	1	1	1	0	1	0	1
AC007637.1|AC007566.1	1	1	1	1	1	1	1	1	1	1	1	1	1	0	1	1	1	1	1	1	1	0	1	1	1	1	1	1	1	1	1	1	1	1	1	1	1	1	1	1	1	1	1	1	1	1	1	1	1
AC007637.1|AC012615.6	1	1	1	1	1	1	1	1	1	1	1	1	1	1	1	1	1	1	1	1	1	1	1	1	1	1	1	1	1	1	1	1	1	1	1	1	1	1	1	1	1	1	1	1	1	1	1	1	1
AC007637.1|AC109460.2	1	1	1	1	1	1	1	1	1	1	1	1	1	1	1	1	1	1	1	1	1	1	1	1	1	1	1	1	1	1	1	1	1	1	1	1	1	1	1	1	1	1	1	1	1	1	1	1	1
AC007637.1|AC116366.2	1	1	1	1	1	1	1	1	1	1	1	1	1	1	1	1	1	1	1	1	1	1	1	1	1	1	1	1	1	1	1	1	1	1	1	1	1	1	1	1	1	1	1	1	1	1	1	1	1
AC007637.1|AC068790.5	1	1	1	1	1	1	1	1	1	1	1	1	1	1	1	1	1	1	1	1	1	1	1	1	1	1	1	1	1	1	1	1	1	1	1	1	1	1	1	1	1	1	1	1	1	1	1	1	1
AC007637.1|AC005519.1	1	1	1	1	1	1	1	1	1	1	1	1	1	1	1	1	1	1	1	1	1	1	1	1	1	1	1	1	1	1	1	1	1	1	1	1	1	1	1	1	1	1	1	1	1	1	1	1	1
AC007637.1|AC004918.5	1	1	0	1	0	1	1	1	1	1	1	1	1	0	1	1	1	1	1	1	1	1	1	0	1	1	1	0	1	1	1	1	1	1	1	1	1	1	1	1	1	1	1	1	1	1	1	1	1
AC007637.1|AL450384.2	1	1	1	1	1	1	1	1	1	1	1	1	1	1	1	1	1	1	1	1	1	1	1	1	1	1	1	1	1	1	1	1	1	1	1	1	1	1	1	1	1	1	1	1	1	1	1	1	1
AC007637.1|AC009704.2	1	1	1	1	1	1	1	1	1	1	1	1	1	1	1	1	1	1	1	1	1	1	1	1	1	1	1	1	1	1	1	1	1	1	1	1	1	1	1	1	1	1	1	1	1	1	1	1	1
AC007637.1|AC243960.1	1	1	1	1	1	1	1	1	1	1	1	1	1	0	1	1	1	1	1	1	1	1	1	1	1	1	1	1	1	1	1	1	1	1	1	1	1	1	1	1	1	1	1	1	1	1	1	1	1
AC007637.1|AC008105.3	1	1	1	1	1	1	1	1	1	1	1	1	1	1	1	1	1	1	1	1	1	1	1	1	1	1	1	1	1	1	1	1	1	1	1	1	1	1	1	1	1	1	1	1	1	1	1	1	1
AC007637.1|AC130469.1	1	1	1	1	1	1	1	1	1	1	1	1	1	1	1	1	1	1	1	1	1	1	1	1	1	1	1	1	1	1	1	1	1	1	1	1	1	1	1	1	1	1	1	1	1	1	1	1	1
AC007637.1|AC007991.2	1	1	0	1	1	1	1	1	1	1	1	1	1	1	1	1	1	1	1	1	1	1	1	1	1	1	1	1	1	1	1	1	1	1	1	1	1	1	1	1	1	1	1	1	1	1	1	1	1
AC007637.1|AC002550.2	1	1	1	1	1	1	1	1	1	1	1	1	1	1	1	1	1	1	1	1	1	1	1	1	1	1	1	1	1	1	1	1	1	1	1	1	1	1	1	1	1	1	1	1	1	1	1	1	1
AC007637.1|AC116914.2	1	1	1	1	1	1	1	1	1	1	1	1	1	1	1	1	1	1	1	1	1	1	1	1	1	1	1	1	1	1	1	1	1	1	1	1	1	1	1	1	1	1	1	1	1	1	1	1	1
AC007637.1|AC012181.1	1	1	1	1	1	1	1	1	1	1	1	1	1	0	1	1	1	1	1	1	1	1	1	1	1	1	1	1	1	1	1	1	1	1	1	1	1	1	1	1	1	1	1	1	1	1	1	1	1
AC007637.1|AL513477.2	1	1	1	1	1	1	1	1	1	1	1	1	1	1	1	1	1	1	1	1	1	1	1	1	1	1	1	1	1	1	1	1	1	1	1	1	1	1	1	1	1	1	1	1	1	1	1	1	1
AC007637.1|ALG13-AS1	1	1	1	1	1	1	1	1	1	1	1	1	1	1	1	1	1	1	1	1	1	1	1	1	1	1	1	1	1	1	1	1	1	1	1	1	1	1	1	1	1	1	1	1	1	1	1	1	1
AC007637.1|LINC02585	1	1	1	1	1	1	1	1	1	1	1	1	1	1	1	1	1	1	1	1	1	1	1	1	1	1	1	1	1	1	1	1	1	1	1	1	1	1	1	1	1	1	1	1	1	1	1	1	1
AC007637.1|AP002807.1	1	1	1	1	1	1	1	1	1	1	1	1	1	1	1	1	1	1	1	1	1	1	1	1	1	1	1	1	1	1	1	1	1	1	1	1	1	1	1	1	1	1	1	1	1	1	1	1	1
AC007637.1|AL596325.2	1	1	1	1	1	1	1	1	1	1	1	1	1	1	1	1	1	1	1	1	1	1	1	1	1	1	1	1	1	1	1	1	1	1	1	1	1	1	1	1	1	1	1	1	1	1	1	1	1
AC007637.1|LINC00472	0	0	1	0	0	0	0	0	0	0	1	0	0	0	0	0	0	0	0	0	0	0	0	0	0	0	0	0	0	0	0	0	0	0	0	0	0	1	0	0	1	0	0	0	0	0	0	0	0
AC007637.1|AC004832.5	1	1	0	1	1	1	1	1	1	1	1	1	1	1	1	1	1	1	1	1	1	1	1	1	1	1	1	1	1	1	1	1	1	1	1	1	1	1	1	1	1	1	1	1	1	1	1	1	1
AC007637.1|AC107021.1	1	1	0	1	1	1	1	1	1	1	1	1	1	1	1	1	1	1	1	1	1	1	1	1	1	1	1	1	1	1	1	1	1	1	1	1	1	1	1	1	1	1	1	1	1	1	1	1	1
AC007637.1|AC004585.1	1	1	1	1	1	1	1	1	1	1	1	1	1	1	1	1	1	1	1	1	1	1	1	1	1	1	1	1	1	1	1	1	1	1	1	1	1	1	1	1	1	1	1	1	1	1	1	1	1
AC007637.1|AL022328.2	1	1	1	1	1	1	1	1	1	1	1	1	1	1	1	1	1	1	1	1	1	1	1	1	1	1	1	1	1	1	1	1	1	1	1	1	1	1	1	1	1	1	1	1	1	1	1	1	1
AC007637.1|AL021707.3	1	1	1	1	1	1	1	1	1	1	1	1	1	1	1	1	1	1	1	1	1	1	1	1	1	1	1	1	1	1	1	1	1	1	1	1	1	1	1	1	1	1	1	1	1	1	1	1	1
AC007637.1|AL354733.3	1	1	1	1	1	1	1	1	1	1	1	1	1	1	1	1	1	1	1	1	1	1	1	1	1	1	1	1	1	1	1	1	1	1	1	1	1	1	1	1	1	1	1	1	1	1	1	1	1
AC007637.1|AC004492.1	1	1	1	1	1	1	1	1	1	1	1	1	1	1	1	1	1	1	1	1	1	1	1	1	1	1	1	1	1	1	1	1	1	1	1	1	1	1	1	1	1	1	1	1	1	1	1	1	1
AC007637.1|AC135178.6	1	1	1	1	1	1	1	1	1	1	1	1	1	1	1	1	1	1	1	1	1	1	1	1	1	1	1	1	1	1	1	1	1	1	1	1	1	1	1	1	1	1	1	1	1	1	1	1	1
AC007637.1|DLEU2	1	1	1	1	1	1	1	1	1	1	1	1	1	1	1	1	1	1	1	1	1	1	1	1	1	1	1	1	1	1	1	1	1	1	1	1	1	1	1	1	1	1	1	1	1	1	1	1	1
AC096733.3|AL512791.1	0	1	0	1	1	1	1	1	1	1	1	1	1	1	1	1	1	1	1	0	0	1	1	1	1	1	1	1	1	1	1	1	1	1	1	1	1	1	1	0	1	0	1	1	1	1	1	0	1
AC096733.3|AL022316.1	1	1	0	1	1	1	1	1	1	1	1	1	1	1	1	1	1	1	1	1	1	1	1	1	1	1	1	1	1	1	1	1	1	1	1	1	1	1	1	1	1	1	1	1	1	1	1	1	1
AC096733.3|AL109936.3	0	1	0	1	1	1	1	1	1	1	1	1	1	1	1	1	1	1	1	1	1	1	1	1	1	1	1	1	1	1	1	1	1	1	1	1	1	1	1	1	1	1	1	0	1	1	1	0	1
AC096733.3|AC010761.3	1	1	1	1	1	1	1	1	1	1	1	1	1	1	1	1	1	1	1	1	1	1	1	1	1	1	1	1	1	1	1	1	1	1	1	1	1	1	1	1	1	1	1	1	1	1	1	1	1
AC096733.3|AC025627.1	0	1	1	1	1	1	1	1	1	1	1	1	1	1	1	1	1	1	1	1	0	1	1	1	1	1	1	1	1	1	1	1	1	1	1	1	1	1	1	1	1	1	1	1	1	1	1	0	1
AC096733.3|ARHGAP27P1-BPTFP1-KPNA2P3	1	1	1	1	1	1	1	1	1	1	1	1	1	1	1	1	1	1	1	1	1	1	1	1	1	1	1	1	1	1	1	1	1	1	1	1	1	1	1	1	1	1	1	1	1	1	1	1	1
AC096733.3|AL080317.1	1	1	1	1	1	1	1	1	1	1	1	1	1	1	1	1	1	1	1	1	1	1	1	1	1	1	1	1	1	1	1	1	1	1	1	1	1	1	1	1	1	1	1	1	1	1	1	1	1
AC096733.3|CR936218.1	1	1	1	1	1	1	1	1	1	1	1	1	1	1	1	1	1	1	1	1	1	1	1	1	1	1	1	1	1	1	1	1	1	1	1	1	1	1	1	1	1	1	1	1	1	1	1	1	1
AC096733.3|AL031846.2	1	1	1	1	1	1	1	1	1	1	1	1	1	1	1	1	1	1	1	1	1	1	1	1	1	1	1	1	1	1	1	1	1	1	1	1	1	1	1	1	1	1	1	1	1	1	1	1	1
AC096733.3|AC012181.2	0	1	0	1	1	1	1	1	1	1	1	1	1	1	1	1	1	1	1	1	0	1	1	1	1	1	1	1	1	1	1	1	1	1	1	1	1	1	1	1	1	1	1	1	1	1	1	0	1
AC096733.3|AC139887.1	1	1	1	1	1	1	1	1	1	1	1	1	1	1	1	1	1	1	1	1	1	1	1	1	1	1	1	1	1	1	1	1	1	1	1	1	1	1	1	1	1	1	1	1	1	1	1	0	1
AC096733.3|RUSC1-AS1	1	1	1	1	1	1	1	1	1	1	1	1	1	1	1	1	1	1	1	1	0	1	1	1	1	1	1	1	1	1	1	1	1	1	1	1	1	1	1	1	1	1	1	1	1	1	1	1	1
AC096733.3|LINC02084	1	1	1	1	1	1	1	1	1	1	1	1	1	1	1	1	1	1	1	1	1	1	1	1	1	1	1	1	1	1	1	1	1	1	1	1	1	1	1	1	1	1	1	1	1	1	1	1	1
AC096733.3|KANSL1L-AS1	1	1	1	1	1	1	1	1	1	1	1	1	1	1	1	1	1	1	1	1	1	1	1	1	1	1	1	1	1	1	1	1	1	1	1	1	1	1	1	1	1	1	1	1	1	1	1	1	1
AC096733.3|AL049840.7	1	1	1	1	1	1	1	1	1	1	1	1	1	1	1	1	1	1	1	1	1	1	1	1	1	1	1	1	1	1	1	1	1	1	1	1	1	1	1	1	1	1	1	1	1	1	1	1	1
AC096733.3|AC112491.1	1	1	0	1	1	1	1	1	1	1	1	1	1	1	1	1	1	1	1	1	1	1	1	1	1	1	1	1	1	1	1	1	1	1	1	1	1	1	1	1	1	1	1	1	1	1	1	1	1
AC096733.3|Z83843.1	1	1	0	1	1	1	1	1	1	1	1	1	1	1	1	1	1	1	1	1	1	1	1	1	1	1	1	1	1	1	1	1	1	1	1	1	1	1	1	1	1	1	1	1	1	1	1	0	1
AC096733.3|AC253536.3	1	1	1	1	1	1	1	1	1	1	1	1	1	1	1	1	1	1	1	1	1	1	1	1	1	1	1	1	1	1	1	1	1	1	1	1	1	1	1	1	1	1	1	1	1	1	1	0	1
AC096733.3|AC108010.1	1	1	0	0	1	1	1	1	1	1	1	1	1	1	1	1	1	1	1	1	1	1	1	1	1	1	1	1	1	1	1	1	1	1	1	1	1	1	1	1	1	1	1	1	1	1	1	0	1
AC096733.3|CFLAR-AS1	1	1	1	1	1	1	1	1	1	1	1	1	1	1	1	1	1	1	1	1	1	1	1	1	1	1	1	1	1	1	1	1	1	1	1	1	1	1	1	1	1	1	1	1	1	1	1	1	1
AC096733.3|AL133342.1	1	1	0	1	1	1	1	1	1	1	1	1	1	1	1	1	1	1	1	1	1	1	1	1	1	1	1	1	1	1	1	1	1	1	1	1	1	1	1	1	1	1	1	1	1	1	1	1	1
AC096733.3|AC093110.1	1	1	0	1	1	1	1	1	1	1	1	1	1	1	1	1	1	1	1	1	1	1	1	1	1	1	1	1	1	1	1	1	1	1	1	1	1	1	1	1	1	1	1	1	1	1	1	1	1
AC096733.3|AC025917.1	1	1	1	1	1	1	1	1	1	1	1	1	1	1	1	1	1	1	1	1	1	1	1	1	1	1	1	1	1	1	1	1	1	1	1	1	1	1	1	1	1	1	1	1	1	1	1	1	1
AC096733.3|AF117829.1	1	1	0	1	1	1	1	1	1	1	1	1	1	1	1	1	1	1	1	1	1	1	1	1	1	1	1	1	1	1	1	1	1	1	1	1	1	1	1	1	1	1	1	1	1	1	1	1	1
AC096733.3|AC011481.1	1	1	1	1	1	1	1	1	1	1	1	1	1	1	1	1	1	1	1	1	1	1	1	1	1	1	1	1	1	1	1	1	1	1	1	1	1	1	1	1	1	1	1	1	1	1	1	1	1
AC096733.3|AL162586.1	1	1	0	1	1	1	1	1	1	1	1	1	1	1	1	1	1	1	1	1	1	1	1	1	1	1	1	1	1	1	1	1	1	1	1	1	1	1	1	1	1	1	1	1	1	1	1	0	1
AC096733.3|NPTN-IT1	1	1	1	1	1	1	1	1	1	1	1	1	1	1	1	1	1	1	1	1	1	1	1	1	1	1	1	1	1	1	1	1	1	1	1	1	1	1	1	1	1	1	1	1	1	1	1	1	1
AC096733.3|AL135999.1	1	1	1	1	1	1	1	1	1	1	1	1	1	1	1	1	1	1	1	1	1	1	1	1	1	1	1	1	1	1	1	1	1	1	1	1	1	1	1	1	1	1	1	1	1	1	1	1	1
AC096733.3|AP000873.2	1	1	1	1	1	1	1	1	1	1	1	1	1	1	1	1	1	1	1	1	1	1	1	1	1	1	1	1	1	1	1	1	1	1	1	1	1	1	1	1	1	1	1	1	1	1	1	1	1
AC096733.3|AC004148.1	0	1	0	1	1	1	1	1	1	1	1	1	1	1	1	1	1	1	1	1	1	1	1	1	1	1	1	1	1	1	1	1	1	1	1	1	1	1	1	1	1	1	1	1	1	1	1	0	1
AC096733.3|AL049840.2	0	1	0	1	1	1	1	1	1	1	1	1	1	1	1	1	1	1	1	1	0	1	1	1	1	1	1	1	1	1	1	1	1	1	1	1	1	1	1	1	1	1	1	1	1	1	1	0	1
AC096733.3|USP30-AS1	1	1	0	1	1	1	1	1	1	1	1	1	1	1	1	1	1	1	1	1	0	1	1	1	1	1	1	1	1	1	1	1	1	1	1	1	1	1	1	1	1	1	1	1	1	1	1	1	1
AC096733.3|EDIL3-DT	1	1	0	1	1	1	1	1	1	1	1	1	1	1	1	1	1	1	1	1	1	1	1	1	1	1	1	1	1	1	1	1	1	1	1	1	1	1	1	1	1	1	1	1	1	1	1	1	1
AC096733.3|AC010618.3	1	1	1	1	1	1	1	1	1	1	1	1	1	1	1	1	1	1	1	1	1	1	1	1	1	1	1	1	1	1	1	1	1	1	1	1	1	1	1	1	1	1	1	1	1	1	1	1	1
AC096733.3|AC008906.1	1	1	0	1	1	1	1	1	1	1	1	1	1	1	1	1	1	1	1	1	1	1	1	1	1	1	1	1	1	1	1	1	1	1	1	1	1	1	1	1	1	1	1	1	1	1	1	0	1
AC096733.3|LINC01480	1	1	1	1	1	1	1	1	1	1	1	1	1	1	1	1	1	1	1	1	1	1	1	1	1	1	1	1	1	1	1	1	1	1	1	1	1	1	1	1	1	1	1	1	1	1	1	1	1
AC096733.3|AC004923.4	1	1	1	1	1	1	1	1	1	1	1	1	1	1	1	1	1	1	1	1	1	1	1	1	1	1	1	1	1	1	1	1	1	1	1	1	1	1	1	1	1	1	1	1	1	1	1	1	1
AC096733.3|AC018521.5	0	1	1	1	1	1	1	0	1	1	1	1	1	1	1	1	0	1	1	0	0	1	1	1	0	1	1	0	1	1	1	1	1	0	1	1	1	1	1	1	1	0	1	0	1	1	1	0	1
AC096733.3|AC099850.4	1	1	0	1	1	1	1	1	1	1	1	1	1	1	1	1	1	1	1	1	1	1	1	1	1	1	1	1	1	1	1	1	0	1	0	1	1	1	1	1	1	1	1	1	1	1	1	0	1
AC096733.3|AC090589.3	1	1	1	1	1	1	1	1	1	1	1	1	1	1	1	1	1	1	1	1	1	1	1	1	1	1	1	1	1	1	1	1	1	1	1	1	1	1	1	1	1	1	1	1	1	1	1	1	1
AC096733.3|AC073487.1	1	1	1	1	1	1	1	1	1	1	1	1	1	1	1	1	1	1	1	1	1	1	1	1	1	1	1	1	1	1	1	1	1	1	1	1	1	1	1	1	1	1	1	1	1	1	1	1	1
AC096733.3|N4BP2L2-IT2	1	1	1	1	1	1	1	1	1	1	1	1	1	1	1	1	1	1	1	1	1	1	1	1	1	1	1	1	1	1	1	1	1	1	1	1	1	1	1	1	1	1	1	1	1	1	1	1	1
AC096733.3|AL132989.1	0	1	0	1	1	1	1	1	1	1	1	1	1	1	1	1	1	1	1	1	1	1	1	1	1	1	1	1	1	1	1	1	1	1	1	1	1	1	1	1	1	1	1	1	1	1	1	0	1
AC096733.3|FAM13A-AS1	1	1	1	1	1	1	1	1	1	1	1	1	1	1	1	1	1	1	1	1	1	1	1	1	1	1	1	1	1	1	1	1	1	1	1	1	1	1	1	1	1	1	1	1	1	1	1	1	1
AC096733.3|MIR155HG	1	1	0	1	1	1	1	1	1	1	1	1	1	1	1	1	1	1	1	1	0	1	1	1	1	1	1	1	1	1	1	1	1	1	1	1	1	1	1	1	1	1	1	1	1	1	1	1	1
AC096733.3|AC105020.5	1	1	1	1	1	1	1	1	1	1	1	1	1	1	1	1	1	1	1	1	1	1	1	1	1	1	1	1	1	1	1	1	1	1	1	1	1	1	1	1	1	1	1	1	1	1	1	1	1
AC096733.3|SCARNA9	1	0	0	1	1	1	1	1	1	1	0	1	1	1	1	1	1	0	1	1	1	1	1	1	1	1	1	0	1	1	1	1	1	1	0	1	1	1	1	0	1	0	1	1	1	1	0	0	1
AC096733.3|SH3BP5-AS1	0	1	1	1	1	1	1	1	1	1	1	1	1	1	1	1	1	1	1	1	0	1	1	1	1	1	1	1	1	1	1	1	1	1	1	1	1	1	1	1	1	1	1	1	1	1	1	0	1
AC096733.3|AC096992.2	1	1	0	1	1	1	1	1	1	1	1	1	1	1	1	1	1	1	1	1	1	1	1	1	1	1	1	1	1	1	1	1	1	1	1	1	1	1	1	1	1	1	1	1	1	1	1	0	1
AC096733.3|HCG27	1	1	1	1	1	1	1	1	1	1	1	1	1	1	1	1	1	1	1	1	1	1	1	1	1	1	1	1	1	1	1	1	1	1	1	1	1	1	1	1	1	1	1	1	1	1	1	1	1
AC096733.3|AC009120.3	1	1	0	1	1	1	1	1	1	1	1	1	1	1	1	1	1	1	1	1	1	1	1	1	1	1	1	1	1	1	1	1	0	1	1	1	1	1	1	1	1	1	1	1	1	1	1	0	1
AC096733.3|AC138207.4	1	1	0	1	1	1	1	1	1	1	1	1	1	1	1	1	1	1	1	1	1	1	1	1	1	1	1	1	1	1	1	1	1	1	1	1	1	1	1	1	1	1	1	1	1	1	1	0	1
AC096733.3|AC009120.2	0	1	0	1	1	1	1	1	1	1	1	1	1	1	1	1	1	1	1	1	0	1	1	1	1	1	1	1	1	1	1	1	1	1	1	1	1	1	1	1	1	1	1	1	1	1	1	0	1
AC096733.3|AC005104.1	1	1	1	1	1	1	1	1	1	1	1	1	1	1	1	1	1	1	1	1	1	1	1	1	1	1	1	1	1	1	1	1	1	1	1	1	1	1	1	1	1	1	1	1	1	1	1	1	1
AC096733.3|AC007878.1	1	1	1	1	1	1	1	1	1	1	1	1	1	1	1	1	1	1	1	1	1	1	1	1	1	1	1	1	1	1	1	1	1	1	1	1	1	1	1	1	1	1	1	1	1	1	1	1	1
AC096733.3|AL928654.2	0	1	1	1	1	1	1	1	1	1	1	1	1	1	1	1	1	1	1	1	0	1	1	1	1	1	1	1	1	1	1	1	1	1	1	1	1	1	1	1	1	0	1	1	1	1	1	0	1
[truncated: 3,435 more rows]
[truncated: 562 more columns]
